# Supplementary material for: Deep generative models for automated muscle segmentation in computed tomography scanning
Source: PLoS One. 2021 Sep 10;16(9):e0257371. doi: 10.1371/journal.pone.0257371 (PMC8432798; doi:10.1371/journal.pone.0257371)
Supplement: S1 Data — (XLSX) [file pone.0257371.s001.xlsx]

## Sheet: table.2 & 3
											beta1=0.1;L1_weight=10(val,20epoch)				beta1=0.5;L1_weight=10(val,20epoch)				beta1=0.9;L1_weight=10(val,20epoch)				beta1=0.1;L1_weight=100(val,20epoch)				beta1=0.5;L1_weight=100(val,20epoch)				beta1=0.9;L1_weight=100(val,20epoch)				beta1=0.1;L1_weight=1000(val,20epoch)				beta1=0.5;L1_weight=1000(val,20epoch)				beta1=0.9;L1_weight=1000(val,20epoch)				beta1=0.5;L1_weight=1000(val,30epoch)
DSC of model trained on 20 epochs			the model validation datasets								DSC_R	DSC_L	DSC_R	DSC_L	DSC_R	DSC_L	DSC_R	DSC_L	DSC_R	DSC_L	DSC_R	DSC_L	DSC_R	DSC_L	DSC_R	DSC_L	DSC_R	DSC_L	DSC_R	DSC_L	DSC_R	DSC_L	DSC_R	DSC_L	DSC_R	DSC_L	DSC_R	DSC_L	DSC_R	DSC_L	DSC_R	DSC_L	DSC_R	DSC_L	DSC_R	DSC_L	DSC_R	DSC_L	DSC_R
grid search（DSC)	Beta1 = 0.1	Beta1=0.5(default)	Beta1 = 0.9								nan	nan	0		0	0	0.611	0.83	nan	0	0.635	0.699	nan	0	0.847	0.762	0	0	0.659	0.8	nan	nan	0.834	0.676	0	0	0.867	0.892	0	0	0.859	0.912	0	0	0.841	0.835	nan	0	0.913
l1_weight = 10	0.008	0.614	0.513								nan	nan	0	0	0	0	0.638	0.818	nan	0	0.623	0.687	nan	0	0.847	0.758	0	0	0.667	0.793	nan	nan	0.812	0.68	0	0	0.853	0.887	0	0	0.882	0.921	0	0	0.846	0.84	nan	0	0.909
l1_weight = 100 (default)	0.651	0.625	0.62								nan	nan	0	0	0	0	0.636	0.806	nan	0	0.628	0.7	nan	0	0.865	0.767	0	0	0.672	0.811	nan	nan	0.784	0.679	0	0	0.873	0.892	0	nan	0.894	0.917	0	0	0.865	0.852	nan	0	0.912
l1_weight = 1000	0.704	0.707	0.702								nan	nan	0	0	0	0	0.665	0.795	nan	0	0.658	0.699	nan	0	0.843	0.749	0	0	0.7	0.808	nan	nan	0.838	0.699	0	0	0.86	0.887	0	0	0.912	0.912	0	0	0.881	0.839	nan	0	0.913
											nan	nan	0	0	0	0	0.655	0.81	nan	0	0.645	0.692	nan	0	0.851	0.772	0	0	0.695	0.807	nan	nan	0.794	0.706	0	0	0.885	0.891	0	0	0.899	0.917	0	0	0.858	0.845	nan	0	0.895
		Top 3 models									nan	nan	0.012	0	0	0	0.71	0.747	nan	0	0.761	0.538	0	0	0.841	0.637	0	0	0.804	0.686	0	nan	0.788	0.709	0	0	0.899	0.894	0	0	0.863	0.923	0	0	0.883	0.782	0	0	0.888
											nan	nan	0.019	0	0	0	0.713	0.753	nan	0	0.774	0.53	0	0	0.862	0.627	0	0	0.799	0.678	0	nan	0.809	0.69	0	0	0.902	0.872	0	0	0.88	0.918	0	0	0.884	0.757	nan	0	0.906
the model validation datasets											nan	nan	0.027	0	0	0	0.71	0.753	nan	nan	0.771	0.52	0	0	0.865	0.598	0	0	0.804	0.668	0	nan	0.791	0.666	0	0	0.9	0.87	0	0	0.882	0.919	0	0	0.879	0.763	nan	0	0.914
水準/epochs	0	10	20	30	40	60	80	100			nan	nan	0.053	0	0	0	0.741	0.714	nan	0	0.772	0.542	0	nan	0.847	0.595	0	0	0.821	0.664	0	nan	0.823	0.643	0	0	0.894	0.829	0	0	0.882	0.914	0	0	0.898	0.753	0	0	0.896
beta1=0.5;L1_weight=1000flip	0	0.67	0.707	0.715	0.694	0.698	0.683	0.707			nan	nan	0.042	0	0	0	0.726	0.748	nan	nan	0.777	0.521	0	0	0.864	0.601	0	0	0.818	0.677	0	nan	0.81	0.648	0	0	0.888	0.845	0	0	0.892	0.914	0	0	0.885	0.769	nan	0	0.908
beta1=0.1;L1_weight=1000flip	0	0.661	0.704	0.653	0.708	0.727	0.668	0.682			0	0	0	0	0	0	0.581	0.769	nan	0	0.6	0.7	nan	0.024	0.811	0.735	0	0.02	0.627	0.751	0	0	0.78	0.687	0	0.022	0.835	0.828	0	0	0.878	0.861	0	0.08	0.803	0.786	nan	0	0.895
beta1=0.9;L1_weight=1000flip	0	0.659	0.702	0.684	0.672	0.694	0.708	0.728			nan	0	0	0	0	0	0.579	0.79	nan	0	0.589	0.699	nan	0.048	0.817	0.729	0	0.023	0.639	0.775	0	0	0.776	0.672	0	0.019	0.861	0.835	0	0	0.891	0.867	0	0.039	0.82	0.784	0	0	0.905
											nan	0	0	0	0	0	0.603	0.778	nan	0	0.584	0.691	nan	0.135	0.819	0.742	0	0.039	0.645	0.792	0	0	0.765	0.696	0	0.036	0.858	0.855	0	0	0.902	0.879	0	0.027	0.841	0.797	0	0	0.886
											nan	0	0	0	0	0	0.64	0.766	nan	0	0.618	0.711	nan	0.109	0.814	0.71	0	0.045	0.657	0.793	0	0	0.799	0.713	0	0.056	0.893	0.85	0	0	0.897	0.884	0	0.039	0.848	0.789	0	0.105	0.883
											nan	0	0	0	0	0	0.62	0.77	nan	0	0.588	0.708	0	0.142	0.811	0.726	0	0.043	0.657	0.794	0	0	0.761	0.705	0	0.03	0.89	0.846	0	0	0.898	0.868	0	0.036	0.857	0.789	0	0	0.868
											0	nan	0.02	0	0.033	0	0.645	0.701	0	0	0.786	0.479	0	0	0.873	0.599	0	0	0.77	0.65	0.133	nan	0.775	0.666	0.018	0	0.868	0.877	0	0	0.87	0.917	0.186	0	0.811	0.757	0	0	0.859
											0	nan	0.028	0	0.049	0	0.633	0.726	0	0	0.782	0.482	0	0	0.862	0.606	0.025	0	0.776	0.639	0	nan	0.785	0.643	0.008	0	0.857	0.857	0	0	0.875	0.915	0.038	0	0.81	0.756	0	0	0.851
											0	nan	0.046	0	0.048	0	0.645	0.716	0	0	0.776	0.495	0	0	0.856	0.591	0.034	0	0.777	0.646	0	nan	0.771	0.621	0.016	0	0.859	0.845	0	0	0.87	0.922	0	0	0.789	0.755	0.235	0	0.851
											0	nan	0.076	0	0.028	0	0.66	0.679	0	0	0.773	0.496	0	0	0.841	0.568	0.024	0	0.793	0.616	0	nan	0.799	0.59	0	0	0.866	0.802	0	0	0.891	0.914	0.211	0	0.784	0.73	0	0	0.868
											0	nan	0.054	0	0.085	0	0.661	0.694	0	0	0.773	0.489	0	0	0.844	0.563	0.077	0	0.792	0.628	0	nan	0.807	0.608	0.014	0	0.842	0.824	0	0	0.88	0.921	0	0	0.787	0.745	0.316	0	0.86
											nan	0	0	0	0	0	0.571	0.781	nan	0	0.583	0.698	0	0.079	0.822	0.737	0	0.142	0.613	0.763	0	0	0.793	0.687	0	0.049	0.874	0.831	0	0	0.879	0.888	nan	0.209	0.802	0.796	nan	0.147	0.887
											nan	0	0	0	0	0	0.587	0.772	nan	0	0.582	0.698	nan	0.197	0.822	0.69	nan	0.116	0.625	0.78	0	0	0.763	0.695	0	0.023	0.849	0.812	0	0	0.886	0.887	0	0.116	0.801	0.804	nan	0.128	0.877
											nan	0	0	0	0	0	0.603	0.782	nan	0	0.594	0.698	nan	0.239	0.82	0.7	0	0.107	0.645	0.789	0	0	0.754	0.716	0	0.037	0.857	0.84	0	0	0.904	0.89	0	0.082	0.803	0.803	nan	0.118	0.884
											nan	0	0	0	0	0.239	0.64	0.772	nan	0	0.609	0.703	0	0.238	0.808	0.694	0	0.109	0.657	0.797	0	0	0.8	0.705	0	0.063	0.883	0.842	0	0	0.903	0.9	0	0.107	0.828	0.791	0	0.239	0.875
											nan	0	0	0	0	0.015	0.612	0.79	nan	0	0.617	0.696	nan	0.28	0.806	0.691	0	0.123	0.651	0.788	0	0	0.784	0.697	0	0.045	0.872	0.845	0	0	0.899	0.879	nan	0.091	0.844	0.795	0	0.182	0.87
											0	nan	0.021	0	0.064	0	0.655	0.73	0	0	0.767	0.468	0	0	0.85	0.624	0.112	0	0.772	0.653	0.087	0	0.788	0.659	0.094	0	0.887	0.888	0	0	0.893	0.923	0.312	0	0.829	0.76	0.25	0	0.86
											0	nan	0.029	0	0.086	0	0.655	0.715	0	0	0.781	0.473	0	0	0.848	0.619	0.109	0	0.775	0.654	0	nan	0.824	0.638	0.049	0	0.872	0.87	0	0	0.89	0.919	0.34	0	0.813	0.749	0.111	0	0.851
											0	nan	0.042	0	0.076	0	0.67	0.685	0	0	0.766	0.492	0	0	0.846	0.591	0.09	0	0.77	0.653	0	nan	0.781	0.607	0.047	0	0.862	0.851	0	0	0.885	0.908	0.238	0	0.807	0.74	0.25	0	0.855
											0	nan	0.066	0	0.039	0	0.681	0.668	0	0	0.762	0.481	0	0	0.819	0.569	0.096	0	0.786	0.62	0	0	0.821	0.598	0.041	0	0.872	0.82	0	0	0.876	0.906	0.172	0	0.808	0.743	0.237	0	0.872
											0	nan	0.051	0	0.096	0	0.667	0.68	0	0	0.764	0.482	0	nan	0.833	0.582	0.142	0	0.79	0.645	0	nan	0.814	0.607	0.033	0	0.864	0.814	0	0	0.891	0.913	0.071	0	0.809	0.757	0.16	0	0.867
											0	0	0	0	0	0	0.568	0.787	nan	0	0.589	0.717	nan	0.237	0.811	0.73	0	0.262	0.635	0.76	0	0	0.791	0.688	0	0.036	0.84	0.824	0	0	0.881	0.873	nan	0.415	0.793	0.789	nan	0.291	0.877
											0	0	0	0	0	0	0.581	0.773	nan	0	0.601	0.699	nan	0.368	0.818	0.716	0	0.264	0.636	0.794	0	0	0.804	0.692	0	0.088	0.856	0.815	0	0	0.892	0.879	0	0.244	0.789	0.804	nan	0.269	0.893
											0	0	0	0	0	0.037	0.6	0.776	nan	0.015	0.593	0.714	nan	0.56	0.828	0.709	0	0.254	0.649	0.791	0	0	0.787	0.707	0	0.124	0.865	0.829	0	0	0.904	0.89	nan	0.222	0.823	0.806	nan	0.298	0.882
											nan	0	0	0	0	0.3	0.639	0.756	nan	0.104	0.61	0.711	nan	0.488	0.801	0.696	0	0.342	0.66	0.79	0	0	0.821	0.701	0	0.153	0.867	0.814	0	0	0.913	0.891	nan	0.203	0.842	0.774	0	0.419	0.881
											nan	0	0	0	0	0.105	0.619	0.776	nan	0.071	0.598	0.711	nan	0.414	0.807	0.724	0	0.245	0.64	0.798	0	0	0.772	0.682	0	0.153	0.863	0.825	0	0	0.89	0.881	nan	0.238	0.828	0.792	nan	0.307	0.867
											0	nan	0.028	0	0.269	0	0.657	0.719	0	0	0.779	0.479	0	0	0.844	0.63	0.25	0	0.781	0.65	0.16	0	0.802	0.655	0.112	0	0.869	0.867	0	0	0.889	0.914	0.164	0	0.815	0.773	0.259	0	0.848
											0	nan	0.037	0	0.189	0	0.682	0.711	0	0	0.781	0.494	0	0	0.843	0.619	0.31	0	0.781	0.644	0.092	0	0.794	0.618	0.2	0	0.87	0.857	0.055	0	0.893	0.911	0.034	0	0.806	0.76	0.148	0	0.845
											0	nan	0.053	0	0.288	0	0.668	0.702	0	0	0.785	0.492	0	nan	0.848	0.616	0.276	0	0.782	0.643	0	0	0.77	0.605	0.282	0	0.865	0.828	0	0	0.891	0.912	0	0	0.803	0.75	0.288	0	0.864
											0	nan	0.084	0	0.284	0	0.678	0.676	0	0	0.784	0.5	0	0	0.834	0.57	0.342	0	0.802	0.628	0	nan	0.801	0.598	0.258	0	0.867	0.797	0	nan	0.869	0.915	0.122	0	0.809	0.731	0.279	0	0.858
											0	nan	0.064	0	0.263	0	0.678	0.691	0.031	0	0.782	0.493	0	nan	0.841	0.61	0.329	0	0.785	0.634	0.059	0	0.789	0.62	0.208	0	0.867	0.81	0.013	nan	0.891	0.912	0	0	0.813	0.738	0.303	0	0.868
											0	0	0.002	0	0	0.088	0.563	0.771	nan	0.048	0.569	0.709	nan	0.346	0.786	0.695	0	0.368	0.624	0.774	0	0	0.777	0.68	0	0.172	0.805	0.813	0	0	0.849	0.886	nan	0.52	0.798	0.806	nan	0.544	0.863
											0	0	0.004	0	0	0.118	0.58	0.754	nan	0.121	0.572	0.702	0	0.406	0.789	0.695	0	0.357	0.619	0.777	0	0	0.756	0.664	0	0.17	0.819	0.803	0	0	0.869	0.896	0	0.41	0.772	0.802	nan	0.436	0.862
											0	0	0	0	0	0.079	0.599	0.765	nan	0.13	0.586	0.699	nan	0.432	0.799	0.703	0	0.377	0.63	0.795	0	0	0.75	0.686	0	0.108	0.843	0.825	0	0.056	0.869	0.896	nan	0.308	0.792	0.785	nan	0.425	0.859
											nan	0	0.004	0	0	0.224	0.631	0.754	nan	0.222	0.61	0.701	nan	0.49	0.785	0.71	0	0.438	0.643	0.793	0	0	0.791	0.679	0	0.23	0.839	0.815	0	0	0.891	0.903	nan	0.268	0.81	0.768	nan	0.599	0.859
											0	0	0.002	0	0	0.374	0.614	0.772	nan	0.159	0.579	0.705	nan	0.443	0.789	0.705	0	0.396	0.643	0.805	0	0	0.773	0.685	0	0.145	0.83	0.819	0	0	0.87	0.884	0	0.289	0.8	0.792	nan	0.397	0.855
											0	nan	0.031	0	0.248	0	0.655	0.734	0	0	0.762	0.5	0	0	0.826	0.629	0.349	0	0.785	0.638	0.149	0	0.786	0.63	0.115	0	0.867	0.846	0.306	nan	0.892	0.903	0.424	0	0.816	0.748	0.483	0	0.838
											0	nan	0.041	0	0.25	0	0.662	0.704	0.027	0	0.772	0.499	0.027	0	0.838	0.623	0.327	0	0.776	0.65	0.053	0	0.758	0.607	0.053	0	0.867	0.806	0.165	0	0.898	0.902	0.026	0	0.783	0.741	0.474	0	0.838
											0	nan	0.06	0	0.291	0	0.654	0.676	0.276	0	0.763	0.495	0	0	0.843	0.594	0.41	0	0.776	0.643	0	0	0.788	0.593	0.166	0	0.854	0.805	0.099	nan	0.894	0.895	0.051	0	0.776	0.758	0.446	0	0.842
											0	nan	0.096	0	0.306	0	0.668	0.653	0.25	0	0.773	0.495	0	0	0.836	0.585	0.395	0	0.793	0.627	0.079	0	0.807	0.587	0.337	0	0.861	0.769	0.24	nan	0.889	0.896	0.339	0	0.794	0.731	0.358	0	0.852
											0	nan	0.076	0	0.304	0	0.664	0.681	0.256	0	0.754	0.51	0	nan	0.837	0.595	0.447	0	0.785	0.647	0.075	0	0.778	0.591	0.241	0	0.862	0.801	0.077	nan	0.889	0.896	0.136	0	0.793	0.74	0.442	0	0.852
											0	0	0	0	0	0.185	0.595	0.813	nan	0.128	0.594	0.731	nan	0.457	0.788	0.716	0	0.508	0.633	0.79	0	0	0.799	0.653	0	0.358	0.807	0.851	0	0.027	0.832	0.907	0	0.555	0.783	0.811	nan	0.555	0.848
											0	0	0.004	0	0	0.221	0.578	0.805	nan	0.196	0.584	0.732	nan	0.503	0.799	0.682	0	0.611	0.631	0.784	nan	0	0.781	0.69	0	0.332	0.838	0.812	0	0.059	0.869	0.915	0	0.581	0.769	0.798	nan	0.51	0.829
											0	0	0.002	0	0	0.4	0.631	0.799	nan	0.211	0.608	0.746	nan	0.531	0.802	0.724	0	0.543	0.651	0.816	0	0.014	0.773	0.69	0	0.293	0.856	0.844	0	0.044	0.869	0.918	0	0.552	0.79	0.804	nan	0.583	0.849
											nan	0	0.006	0	0	0.547	0.649	0.792	nan	0.191	0.618	0.737	nan	0.649	0.791	0.696	0	0.694	0.66	0.791	0	0	0.777	0.685	0	0.329	0.851	0.825	0	0.109	0.88	0.911	nan	0.371	0.833	0.778	nan	0.661	0.859
											0	0	0.002	0	0	0.423	0.637	0.789	nan	0.224	0.625	0.737	nan	0.551	0.793	0.711	0	0.645	0.663	0.812	nan	0	0.757	0.657	0	0.466	0.865	0.838	0	0.122	0.861	0.904	0	0.526	0.783	0.794	nan	0.614	0.855
											0	nan	0.033	0	0.278	0	0.669	0.756	0.277	0	0.802	0.525	0.221	0	0.855	0.635	0.341	0	0.801	0.668	0.067	0	0.81	0.656	0.304	0	0.884	0.836	0.349	0	0.886	0.894	0.469	0	0.823	0.746	0.544	0	0.854
											0	nan	0.053	0	0.294	0	0.669	0.738	0.275	0	0.808	0.541	0.158	0	0.863	0.624	0.455	0	0.796	0.672	0.031	0	0.804	0.611	0.365	0	0.892	0.828	0.31	0	0.903	0.881	0.088	0	0.814	0.745	0.515	0	0.857
											0	nan	0.06	0	0.357	0	0.679	0.711	0.343	0	0.793	0.529	0.03	nan	0.87	0.628	0.498	0	0.795	0.667	0.015	nan	0.805	0.598	0.338	0	0.885	0.801	0.355	0	0.909	0.874	0.234	0	0.788	0.747	0.402	0	0.878
											0	nan	0.097	0	0.375	0	0.691	0.709	0.281	0	0.793	0.513	0	0	0.853	0.608	0.504	0	0.81	0.637	0.146	nan	0.828	0.588	0.547	0	0.869	0.778	0.312	nan	0.899	0.89	0.409	0	0.783	0.729	0.348	0	0.884
											0	nan	0.078	0	0.347	0	0.689	0.706	0.274	0	0.796	0.53	0	0	0.859	0.636	0.53	0	0.802	0.661	0.056	nan	0.805	0.625	0.439	0	0.878	0.79	0.336	nan	0.92	0.888	0.218	0	0.806	0.73	0.391	0	0.89
											0	0	0.006	0	0	0.263	0.602	0.799	0	0.241	0.638	0.756	nan	0.468	0.786	0.712	0	0.558	0.637	0.785	nan	0	0.789	0.678	0	0.524	0.803	0.86	0	0.195	0.833	0.899	0	0.639	0.788	0.804	nan	0.697	0.83
											0	0	0.004	0	0	0.306	0.598	0.796	0	0.278	0.617	0.738	nan	0.543	0.803	0.72	0	0.575	0.648	0.782	nan	0	0.786	0.671	0	0.402	0.837	0.842	0	0.179	0.854	0.918	0	0.579	0.789	0.794	0	0.644	0.83
											0	0	0.004	0	0	0.443	0.62	0.796	0	0.263	0.625	0.743	nan	0.588	0.821	0.711	0	0.638	0.657	0.79	nan	0	0.78	0.695	0	0.401	0.859	0.864	0	0.188	0.864	0.912	0	0.568	0.778	0.792	0	0.708	0.823
											0	0	0.02	0	0	0.536	0.644	0.784	0	0.279	0.628	0.747	0	0.625	0.804	0.69	0	0.696	0.664	0.8	nan	0	0.798	0.671	0	0.313	0.869	0.84	0	0.23	0.867	0.909	0	0.52	0.821	0.786	nan	0.7	0.848
											0	0	0.012	0	0	0.545	0.638	0.797	0	0.271	0.627	0.741	nan	0.663	0.803	0.721	0	0.677	0.666	0.813	nan	0	0.769	0.661	0	0.31	0.854	0.847	0	0.149	0.859	0.909	0	0.567	0.794	0.802	nan	0.695	0.851
											0	nan	0.031	0	0.374	0	0.681	0.771	0.493	0	0.789	0.55	0.463	0	0.855	0.66	0.356	0	0.793	0.664	0.123	0	0.805	0.625	0.434	0	0.894	0.806	0.485	0	0.888	0.898	0.53	0	0.825	0.742	0.641	0	0.852
											0	nan	0.049	0	0.41	0	0.672	0.743	0.584	0	0.783	0.563	0.506	0	0.86	0.639	0.453	0	0.796	0.682	0.077	0	0.786	0.595	0.448	0	0.897	0.814	0.375	0	0.895	0.885	0.43	0	0.82	0.734	0.529	0	0.843
											0	nan	0.062	0	0.395	0	0.691	0.734	0.447	0	0.784	0.554	0.011	0	0.861	0.661	0.509	0	0.797	0.685	0.098	0	0.812	0.6	0.412	0	0.899	0.814	0.546	0	0.895	0.878	0.379	0	0.8	0.748	0.514	0	0.852
											0	nan	0.1	0	0.436	0	0.692	0.694	0.381	0	0.793	0.561	0.01	0	0.852	0.644	0.646	0	0.793	0.658	0.12	0	0.81	0.586	0.579	0	0.887	0.773	0.542	0	0.895	0.864	0.332	0	0.817	0.723	0.557	0	0.888
											0	nan	0.084	0	0.444	0	0.689	0.706	0.552	0	0.79	0.568	0	0	0.857	0.656	0.608	0	0.802	0.678	0.12	0	0.805	0.615	0.611	0	0.891	0.804	0.51	0	0.887	0.876	0.516	0	0.805	0.738	0.498	0	0.877
											0	0	0.006	0	0.023	0.626	0.576	0.799	0	0.225	0.604	0.744	0	0.534	0.804	0.688	0.011	0.517	0.649	0.78	0	0	0.803	0.697	0.052	0.596	0.795	0.845	0	0.37	0.815	0.908	0.146	0.691	0.758	0.812	0	0.698	0.81
											0	0	0.01	0	0.038	0.579	0.584	0.799	0.105	0.293	0.626	0.727	0	0.556	0.815	0.702	0.011	0.609	0.648	0.797	0	0.009	0.774	0.676	0.019	0.517	0.814	0.838	0	0.263	0.851	0.914	0.089	0.634	0.777	0.802	0	0.688	0.81
											0	0	0.011	0	0.039	0.59	0.598	0.786	0.235	0.31	0.63	0.732	0	0.645	0.824	0.725	0.02	0.612	0.651	0.8	0	0.018	0.794	0.697	0.017	0.472	0.828	0.854	0	0.283	0.849	0.909	0.16	0.633	0.753	0.796	0	0.727	0.799
											0	0	0.025	0	0.02	0.59	0.62	0.765	0.065	0.244	0.638	0.724	0.071	0.579	0.793	0.695	0.008	0.649	0.68	0.798	0	0.018	0.795	0.676	0.034	0.471	0.826	0.826	0	0.277	0.836	0.902	0	0.524	0.762	0.781	0	0.729	0.808
											0	0	0.019	0	0.052	0.577	0.602	0.767	0.08	0.286	0.66	0.729	0	0.61	0.805	0.702	0.009	0.652	0.648	0.801	0	0.018	0.772	0.665	0.033	0.468	0.837	0.845	0.044	0.287	0.855	0.91	0.105	0.562	0.759	0.794	0	0.679	0.821
											0	0	0.032	0	0.467	0.015	0.67	0.761	0.613	0	0.761	0.575	0.562	0.037	0.84	0.691	0.544	0.016	0.802	0.67	0.31	0.353	0.804	0.653	0.566	0	0.902	0.803	0.625	0	0.876	0.871	0.696	0.088	0.835	0.734	0.675	0	0.842
											0	0	0.058	0	0.464	0.008	0.674	0.732	0.598	0	0.758	0.588	0.559	0.029	0.855	0.662	0.524	0.005	0.802	0.696	0.254	0.333	0.783	0.601	0.502	0	0.887	0.787	0.637	0	0.895	0.856	0.593	0.043	0.819	0.729	0.668	0	0.833
											0	0	0.067	0	0.458	0.007	0.682	0.719	0.605	0	0.756	0.586	0.535	0.016	0.85	0.648	0.527	0.005	0.791	0.692	0.247	0	0.782	0.609	0.61	0	0.89	0.779	0.591	0	0.887	0.839	0.562	0.024	0.786	0.701	0.56	0	0.838
											0	0	0.112	0	0.509	0.015	0.684	0.687	0.564	0	0.775	0.574	0.177	0.071	0.849	0.62	0.62	0.013	0.788	0.656	0.131	0	0.825	0.577	0.679	0.018	0.882	0.767	0.548	0	0.888	0.811	0.53	0.04	0.798	0.705	0.555	0	0.881
											0	0	0.1	0	0.468	0.007	0.697	0.719	0.584	0	0.778	0.582	0.009	0.019	0.86	0.666	0.649	0.007	0.8	0.67	0.221	0	0.806	0.613	0.628	0	0.888	0.772	0.544	0	0.88	0.849	0.399	0.02	0.812	0.705	0.581	0	0.863
											0	0	0.002	0	0.172	0.608	0.575	0.816	0.188	0.346	0.624	0.751	0.197	0.61	0.773	0.726	0.11	0.598	0.649	0.794	0	0.049	0.76	0.696	0.291	0.63	0.782	0.851	0.144	0.504	0.802	0.912	0.667	0.599	0.759	0.809	0.286	0.711	0.787
											0	0	0.012	0	0.179	0.628	0.581	0.801	0.069	0.371	0.607	0.734	0.162	0.655	0.793	0.715	0.107	0.593	0.649	0.799	0	0.051	0.756	0.666	0.325	0.572	0.796	0.844	0.09	0.369	0.809	0.917	0.696	0.733	0.763	0.792	0.25	0.728	0.794
											0	0	0.017	0	0.273	0.641	0.594	0.793	0.282	0.383	0.632	0.729	0.339	0.623	0.801	0.722	0.196	0.652	0.66	0.796	0	0.043	0.744	0.681	0.348	0.526	0.789	0.842	0.134	0.25	0.813	0.912	0.59	0.678	0.765	0.8	0.178	0.736	0.806
											0	0	0.035	0	0.201	0.609	0.638	0.769	0.388	0.374	0.638	0.723	0.48	0.622	0.796	0.691	0.176	0.68	0.669	0.812	0	0.026	0.742	0.664	0.491	0.478	0.829	0.825	0.107	0.352	0.835	0.905	0.361	0.58	0.76	0.779	0.182	0.722	0.784
											0	0	0.028	0	0.265	0.622	0.618	0.781	0.337	0.371	0.632	0.727	0.524	0.667	0.811	0.727	0.187	0.651	0.668	0.809	0	0.017	0.727	0.677	0.438	0.489	0.817	0.837	0.114	0.416	0.837	0.9	0.649	0.638	0.774	0.803	0.178	0.749	0.812
											0	0	0.046	0	0.459	0.161	0.668	0.753	0.763	0	0.773	0.573	0.754	0.188	0.832	0.679	0.566	0.108	0.793	0.684	0.346	0.592	0.808	0.583	0.709	0.103	0.872	0.796	0.692	0	0.866	0.859	0.735	0.508	0.83	0.715	0.754	0.222	0.828
											0	0	0.062	0	0.498	0.191	0.679	0.752	0.715	0	0.75	0.579	0.633	0.17	0.84	0.665	0.517	0.122	0.789	0.682	0.253	0.44	0.805	0.609	0.636	0.031	0.877	0.776	0.687	0	0.881	0.845	0.684	0.341	0.813	0.706	0.774	0.319	0.825
											0	0	0.088	0	0.477	0.136	0.69	0.702	0.746	0	0.77	0.577	0.714	0.207	0.858	0.647	0.529	0.123	0.788	0.68	0.376	0.571	0.833	0.607	0.722	0.139	0.869	0.781	0.584	0	0.882	0.844	0.67	0.382	0.793	0.707	0.695	0.235	0.825
											0	0	0.116	0	0.501	0.198	0.698	0.668	0.638	0	0.765	0.573	0.448	0.235	0.838	0.619	0.612	0.146	0.793	0.684	0.206	0.449	0.849	0.571	0.704	0.189	0.893	0.76	0.526	0.138	0.881	0.817	0.572	0.237	0.806	0.696	0.576	0.312	0.852
											0	0	0.11	0	0.496	0.136	0.684	0.707	0.698	0	0.774	0.569	0.657	0.219	0.847	0.641	0.518	0.157	0.794	0.678	0.243	0.556	0.823	0.574	0.737	0.169	0.885	0.765	0.569	0	0.876	0.821	0.533	0.38	0.791	0.713	0.609	0.319	0.843
											0	0	0.004	0	0.209	0.692	0.54	0.819	0.469	0.373	0.607	0.748	0.503	0.659	0.746	0.711	0.204	0.592	0.628	0.79	0.157	0.159	0.77	0.664	0.249	0.58	0.735	0.828	0.35	0.544	0.763	0.908	0.528	0.671	0.735	0.781	0.506	0.653	0.749
											0	0	0.004	0	0.206	0.622	0.554	0.804	0.434	0.399	0.592	0.739	0.448	0.671	0.757	0.681	0.239	0.595	0.621	0.787	0.182	0.04	0.738	0.665	0.48	0.585	0.767	0.84	0.295	0.381	0.788	0.908	0.603	0.684	0.741	0.779	0.463	0.657	0.753
											0	0	0	0	0.198	0.647	0.568	0.785	0.395	0.407	0.607	0.735	0.604	0.667	0.763	0.699	0.222	0.644	0.628	0.794	0.208	0.015	0.74	0.684	0.514	0.552	0.765	0.837	0.229	0.416	0.783	0.901	0.656	0.631	0.726	0.785	0.673	0.68	0.757
											0	0	0.013	0	0.221	0.671	0.593	0.762	0.466	0.398	0.625	0.737	0.59	0.694	0.775	0.698	0.189	0.63	0.634	0.825	0.127	0.068	0.747	0.683	0.525	0.499	0.789	0.825	0.239	0.46	0.8	0.889	0.597	0.641	0.71	0.768	0.621	0.695	0.766
											0	0	0.006	0	0.189	0.681	0.575	0.761	0.461	0.412	0.58	0.729	0.611	0.651	0.774	0.708	0.239	0.613	0.628	0.829	0.261	0.045	0.747	0.671	0.418	0.541	0.785	0.833	0.289	0.421	0.818	0.9	0.642	0.636	0.726	0.768	0.574	0.68	0.757
											0	0	0.042	0	0.578	0.226	0.678	0.703	0.745	0.026	0.755	0.555	0.837	0.209	0.831	0.622	0.599	0.159	0.779	0.656	0.581	0.662	0.792	0.574	0.754	0.22	0.862	0.745	0.69	0	0.877	0.826	0.73	0.461	0.813	0.678	0.736	0.508	0.82
											0	0	0.064	0	0.574	0.196	0.683	0.687	0.785	0.031	0.766	0.57	0.818	0.146	0.832	0.622	0.577	0.171	0.782	0.645	0.448	0.648	0.812	0.547	0.72	0.2	0.857	0.731	0.675	0	0.873	0.797	0.693	0.402	0.801	0.676	0.733	0.542	0.811
											0	0	0.092	0	0.506	0.192	0.677	0.694	0.778	0.012	0.762	0.554	0.81	0.182	0.842	0.597	0.602	0.197	0.793	0.641	0.516	0.717	0.812	0.563	0.728	0.234	0.852	0.718	0.662	0.222	0.875	0.814	0.708	0.378	0.792	0.668	0.733	0.577	0.805
											0	0	0.143	0	0.543	0.231	0.691	0.661	0.767	0.007	0.779	0.551	0.816	0.248	0.825	0.554	0.649	0.233	0.793	0.642	0.392	0.654	0.835	0.549	0.766	0.306	0.888	0.711	0.607	0.294	0.875	0.77	0.731	0.333	0.772	0.665	0.697	0.6	0.813
											0	0	0.113	0	0.531	0.192	0.699	0.665	0.721	0.053	0.755	0.563	0.798	0.222	0.831	0.593	0.613	0.217	0.789	0.651	0.444	0.696	0.82	0.562	0.751	0.213	0.879	0.723	0.65	0.164	0.876	0.786	0.684	0.409	0.779	0.669	0.721	0.516	0.799
											0	0	0.01	0	0.297	0.703	0.553	0.819	0.595	0.469	0.619	0.74	0.577	0.741	0.758	0.687	0.318	0.642	0.62	0.789	0.168	0.158	0.761	0.661	0.525	0.648	0.753	0.822	0.517	0.467	0.772	0.902	0.731	0.759	0.752	0.768	0.793	0.722	0.762
											0	0	0.018	0	0.28	0.736	0.559	0.797	0.508	0.479	0.57	0.729	0.571	0.717	0.772	0.686	0.316	0.651	0.621	0.767	0.167	0.121	0.765	0.659	0.615	0.625	0.77	0.806	0.538	0.523	0.782	0.899	0.752	0.74	0.756	0.766	0.558	0.698	0.76
											0	0	0.02	0	0.259	0.724	0.581	0.798	0.455	0.488	0.609	0.743	0.577	0.691	0.768	0.703	0.3	0.668	0.635	0.795	0.275	0.075	0.786	0.663	0.622	0.605	0.777	0.821	0.427	0.473	0.772	0.897	0.771	0.692	0.743	0.763	0.643	0.706	0.761
											0	0	0.037	0	0.306	0.727	0.6	0.764	0.442	0.395	0.614	0.722	0.637	0.679	0.792	0.709	0.34	0.666	0.636	0.8	0.213	0.079	0.773	0.633	0.667	0.548	0.793	0.817	0.512	0.465	0.805	0.89	0.8	0.65	0.735	0.757	0.696	0.711	0.783
											0	0	0.027	0	0.233	0.733	0.582	0.776	0.405	0.465	0.6	0.72	0.612	0.674	0.781	0.694	0.365	0.658	0.626	0.785	0.229	0.05	0.779	0.654	0.601	0.558	0.779	0.814	0.482	0.572	0.792	0.895	0.699	0.645	0.733	0.763	0.658	0.72	0.763
											0	0	0.052	0	0.624	0.277	0.666	0.742	0.784	0.074	0.758	0.583	0.808	0.315	0.824	0.631	0.652	0.23	0.759	0.668	0.542	0.762	0.812	0.6	0.752	0.292	0.824	0.749	0.719	0.149	0.841	0.817	0.775	0.536	0.797	0.718	0.745	0.591	0.801
											0	0	0.07	0	0.603	0.273	0.687	0.713	0.822	0.077	0.745	0.587	0.74	0.283	0.818	0.596	0.645	0.241	0.771	0.667	0.508	0.708	0.801	0.596	0.785	0.301	0.835	0.741	0.717	0.305	0.851	0.812	0.772	0.545	0.786	0.722	0.755	0.543	0.778
											0	0	0.102	0	0.606	0.289	0.688	0.698	0.823	0.087	0.765	0.575	0.558	0.318	0.812	0.611	0.637	0.277	0.775	0.672	0.538	0.739	0.807	0.599	0.754	0.348	0.832	0.727	0.676	0.343	0.851	0.816	0.727	0.55	0.767	0.71	0.712	0.507	0.774
											0	0	0.137	0	0.596	0.279	0.698	0.68	0.799	0.066	0.76	0.558	0.671	0.274	0.815	0.591	0.639	0.303	0.77	0.663	0.475	0.683	0.811	0.564	0.787	0.362	0.848	0.726	0.649	0.46	0.857	0.795	0.742	0.544	0.777	0.696	0.742	0.646	0.789
											0	0	0.119	0	0.621	0.285	0.691	0.672	0.811	0.1	0.765	0.565	0.701	0.289	0.828	0.59	0.617	0.281	0.775	0.66	0.496	0.689	0.812	0.584	0.79	0.332	0.83	0.728	0.645	0.438	0.844	0.791	0.731	0.54	0.758	0.696	0.679	0.508	0.77
											0	0	0.012	0	0.408	0.727	0.543	0.821	0.698	0.473	0.611	0.753	0.778	0.748	0.747	0.709	0.417	0.699	0.625	0.785	0.391	0.435	0.728	0.672	0.702	0.608	0.743	0.856	0.549	0.559	0.755	0.891	0.757	0.779	0.759	0.803	0.714	0.689	0.772
											0	0	0.02	0	0.381	0.732	0.545	0.789	0.66	0.477	0.588	0.732	0.674	0.72	0.761	0.698	0.434	0.687	0.627	0.795	0.297	0.227	0.741	0.668	0.736	0.617	0.759	0.843	0.58	0.501	0.766	0.91	0.744	0.755	0.759	0.795	0.72	0.653	0.746
											0	0	0.036	0	0.381	0.694	0.534	0.78	0.617	0.44	0.6	0.736	0.66	0.741	0.753	0.702	0.424	0.676	0.628	0.808	0.23	0.195	0.757	0.665	0.758	0.579	0.773	0.852	0.558	0.517	0.769	0.906	0.845	0.701	0.754	0.785	0.707	0.674	0.754
											0	0	0.055	0	0.37	0.726	0.587	0.755	0.571	0.458	0.619	0.712	0.743	0.698	0.784	0.711	0.437	0.686	0.621	0.792	0.174	0.146	0.738	0.626	0.763	0.528	0.791	0.849	0.524	0.568	0.765	0.895	0.82	0.641	0.738	0.797	0.683	0.679	0.758
											0	0	0.05	0	0.323	0.713	0.581	0.772	0.566	0.483	0.597	0.725	0.682	0.696	0.778	0.709	0.463	0.682	0.635	0.815	0.182	0.155	0.746	0.65	0.74	0.577	0.785	0.852	0.557	0.518	0.76	0.896	0.826	0.666	0.75	0.805	0.663	0.667	0.77
											0	0	0.048	0	0.641	0.398	0.679	0.727	0.793	0.176	0.758	0.585	0.794	0.395	0.8	0.608	0.632	0.317	0.778	0.654	0.658	0.84	0.809	0.58	0.792	0.369	0.872	0.749	0.707	0.238	0.862	0.809	0.738	0.678	0.841	0.719	0.753	0.603	0.826
											0	0	0.064	0	0.626	0.401	0.695	0.691	0.812	0.144	0.746	0.59	0.709	0.353	0.809	0.599	0.646	0.327	0.754	0.659	0.549	0.826	0.8	0.568	0.791	0.305	0.85	0.74	0.645	0.414	0.867	0.804	0.763	0.643	0.822	0.708	0.747	0.573	0.801
											0	0	0.096	0	0.62	0.407	0.698	0.688	0.79	0.179	0.756	0.577	0.75	0.381	0.833	0.581	0.639	0.341	0.776	0.643	0.501	0.767	0.818	0.548	0.789	0.403	0.865	0.736	0.667	0.382	0.876	0.781	0.72	0.594	0.802	0.678	0.713	0.495	0.795
											0	0	0.137	0	0.6	0.384	0.713	0.673	0.772	0.157	0.747	0.563	0.72	0.372	0.829	0.568	0.663	0.371	0.781	0.635	0.538	0.725	0.841	0.525	0.787	0.462	0.887	0.729	0.627	0.583	0.878	0.761	0.699	0.565	0.803	0.663	0.654	0.632	0.79
											0	0	0.115	0	0.611	0.391	0.694	0.668	0.784	0.18	0.748	0.567	0.697	0.376	0.815	0.603	0.654	0.357	0.779	0.644	0.463	0.733	0.824	0.56	0.775	0.469	0.868	0.724	0.611	0.543	0.872	0.761	0.722	0.63	0.817	0.687	0.678	0.549	0.78
											0	0	0.017	0	0.454	0.725	0.557	0.82	0.735	0.452	0.661	0.751	0.73	0.753	0.761	0.687	0.511	0.719	0.625	0.797	0.493	0.646	0.708	0.699	0.777	0.664	0.772	0.838	0.619	0.508	0.768	0.904	0.76	0.754	0.766	0.785	0.639	0.668	0.766
											0	0	0.022	0	0.468	0.71	0.553	0.779	0.699	0.506	0.644	0.734	0.745	0.712	0.769	0.682	0.534	0.701	0.633	0.807	0.457	0.529	0.734	0.702	0.815	0.648	0.784	0.824	0.612	0.413	0.801	0.899	0.667	0.744	0.79	0.785	0.63	0.68	0.777
											0	0	0.036	0	0.491	0.713	0.569	0.761	0.625	0.489	0.606	0.729	0.717	0.675	0.788	0.707	0.501	0.703	0.647	0.795	0.402	0.283	0.769	0.701	0.766	0.596	0.798	0.812	0.627	0.465	0.812	0.899	0.749	0.65	0.757	0.78	0.586	0.654	0.769
											0	0	0.052	0	0.484	0.72	0.609	0.744	0.605	0.479	0.641	0.738	0.689	0.703	0.81	0.683	0.515	0.659	0.646	0.794	0.315	0.338	0.777	0.657	0.709	0.565	0.811	0.797	0.702	0.51	0.816	0.908	0.772	0.622	0.749	0.788	0.619	0.672	0.785
											0	0	0.05	0	0.403	0.712	0.581	0.761	0.595	0.498	0.626	0.737	0.691	0.699	0.808	0.684	0.571	0.664	0.65	0.795	0.323	0.307	0.763	0.686	0.764	0.571	0.819	0.797	0.644	0.458	0.814	0.894	0.725	0.658	0.746	0.792	0.59	0.644	0.772
											0	0	0.064	0	0.718	0.521	0.738	0.729	0.771	0.23	0.741	0.6	0.802	0.448	0.813	0.637	0.621	0.394	0.783	0.676	0.674	0.807	0.82	0.559	0.811	0.512	0.844	0.756	0.675	0.46	0.868	0.838	0.743	0.688	0.822	0.75	0.763	0.541	0.814
											0	0	0.082	0	0.674	0.478	0.725	0.697	0.779	0.206	0.737	0.593	0.821	0.398	0.818	0.586	0.647	0.365	0.768	0.678	0.642	0.755	0.806	0.551	0.77	0.484	0.841	0.766	0.646	0.532	0.869	0.837	0.763	0.675	0.81	0.735	0.668	0.505	0.815
											0	0	0.111	0	0.608	0.472	0.728	0.691	0.785	0.216	0.734	0.58	0.809	0.434	0.813	0.594	0.625	0.415	0.779	0.661	0.599	0.769	0.82	0.543	0.732	0.548	0.835	0.755	0.661	0.442	0.877	0.813	0.789	0.644	0.791	0.723	0.666	0.505	0.814
											0	0	0.158	0	0.619	0.466	0.732	0.693	0.789	0.173	0.749	0.549	0.781	0.353	0.817	0.571	0.663	0.422	0.779	0.677	0.434	0.745	0.813	0.524	0.676	0.595	0.868	0.751	0.581	0.651	0.881	0.806	0.695	0.778	0.769	0.699	0.629	0.74	0.781
											0	0	0.133	0	0.628	0.47	0.722	0.678	0.737	0.2	0.743	0.576	0.748	0.389	0.817	0.575	0.626	0.394	0.777	0.656	0.566	0.732	0.813	0.533	0.736	0.631	0.857	0.754	0.605	0.638	0.871	0.81	0.697	0.745	0.786	0.703	0.685	0.65	0.804
											0	0	0.017	0	0.401	0.751	0.58	0.851	0.777	0.503	0.665	0.778	0.595	0.744	0.786	0.77	0.49	0.762	0.629	0.824	0.57	0.752	0.705	0.768	0.758	0.679	0.803	0.868	0.585	0.508	0.764	0.908	0.605	0.762	0.818	0.835	0.612	0.702	0.81
											0	0	0.022	0	0.45	0.744	0.598	0.848	0.736	0.477	0.684	0.771	0.662	0.741	0.802	0.748	0.486	0.74	0.656	0.832	0.53	0.627	0.715	0.775	0.788	0.636	0.822	0.856	0.524	0.449	0.797	0.906	0.614	0.72	0.817	0.824	0.567	0.662	0.775
											0	0	0.035	0	0.374	0.763	0.605	0.83	0.697	0.45	0.651	0.76	0.652	0.697	0.797	0.731	0.487	0.734	0.65	0.831	0.515	0.6	0.753	0.759	0.793	0.656	0.84	0.867	0.555	0.468	0.832	0.901	0.706	0.704	0.787	0.831	0.607	0.676	0.769
											0	0	0.056	0	0.491	0.719	0.63	0.814	0.608	0.477	0.676	0.756	0.674	0.67	0.825	0.796	0.484	0.703	0.673	0.818	0.454	0.51	0.781	0.699	0.733	0.599	0.844	0.865	0.585	0.437	0.831	0.904	0.747	0.732	0.774	0.834	0.591	0.683	0.784
											0	0	0.048	0	0.449	0.72	0.624	0.836	0.63	0.454	0.679	0.758	0.648	0.675	0.819	0.787	0.515	0.727	0.675	0.829	0.45	0.632	0.76	0.724	0.762	0.603	0.84	0.87	0.611	0.46	0.823	0.892	0.669	0.685	0.792	0.839	0.584	0.682	0.752
											0	0	0.046	0	0.722	0.432	0.778	0.755	0.81	0.296	0.774	0.625	0.838	0.396	0.849	0.645	0.635	0.334	0.799	0.689	0.764	0.739	0.855	0.579	0.757	0.56	0.865	0.815	0.764	0.508	0.868	0.861	0.78	0.565	0.882	0.765	0.768	0.547	0.845
											0	0	0.066	0	0.677	0.432	0.775	0.746	0.808	0.294	0.765	0.628	0.81	0.369	0.858	0.598	0.657	0.314	0.794	0.698	0.68	0.775	0.845	0.561	0.753	0.535	0.864	0.789	0.721	0.489	0.867	0.857	0.75	0.612	0.852	0.757	0.733	0.587	0.847
											0	0	0.084	0	0.673	0.447	0.777	0.73	0.769	0.276	0.774	0.608	0.781	0.362	0.864	0.613	0.657	0.355	0.801	0.665	0.62	0.691	0.833	0.549	0.726	0.56	0.88	0.787	0.702	0.539	0.87	0.857	0.718	0.548	0.852	0.747	0.682	0.591	0.852
											0	0	0.142	0	0.629	0.442	0.771	0.704	0.768	0.209	0.775	0.589	0.768	0.357	0.848	0.587	0.665	0.384	0.805	0.659	0.46	0.731	0.846	0.533	0.703	0.548	0.89	0.804	0.62	0.483	0.883	0.818	0.672	0.559	0.835	0.722	0.663	0.641	0.822
											0	0	0.114	0	0.623	0.409	0.777	0.713	0.784	0.247	0.776	0.595	0.818	0.358	0.857	0.611	0.665	0.371	0.802	0.665	0.468	0.702	0.833	0.556	0.754	0.591	0.883	0.782	0.712	0.58	0.874	0.837	0.721	0.599	0.844	0.754	0.646	0.642	0.836
											0	0	0	0	0.49	0.73	0.585	0.771	0.774	0.47	0.657	0.682	0.724	0.723	0.789	0.722	0.53	0.773	0.633	0.755	0.575	0.733	0.702	0.741	0.744	0.667	0.778	0.766	0.704	0.565	0.762	0.846	0.652	0.769	0.806	0.744	0.6	0.796	0.814
											0	0	0.018	0	0.523	0.741	0.579	0.753	0.75	0.479	0.663	0.669	0.696	0.717	0.778	0.69	0.594	0.775	0.648	0.75	0.554	0.66	0.696	0.712	0.776	0.67	0.794	0.763	0.579	0.448	0.786	0.834	0.656	0.735	0.811	0.722	0.613	0.74	0.778
											0	0	0.03	0	0.508	0.735	0.588	0.737	0.694	0.465	0.675	0.661	0.722	0.728	0.773	0.679	0.6	0.772	0.652	0.746	0.53	0.67	0.722	0.718	0.816	0.687	0.806	0.74	0.589	0.471	0.785	0.835	0.709	0.73	0.792	0.723	0.637	0.671	0.756
											0	0	0.066	0	0.582	0.775	0.615	0.725	0.646	0.457	0.636	0.65	0.702	0.692	0.784	0.686	0.612	0.637	0.665	0.711	0.473	0.569	0.781	0.671	0.779	0.648	0.807	0.734	0.681	0.454	0.811	0.821	0.748	0.725	0.763	0.712	0.688	0.67	0.769
											0	0	0.04	0	0.505	0.76	0.596	0.738	0.662	0.444	0.658	0.648	0.724	0.699	0.791	0.67	0.599	0.674	0.667	0.734	0.518	0.585	0.759	0.712	0.813	0.708	0.796	0.748	0.65	0.454	0.808	0.833	0.652	0.726	0.794	0.722	0.628	0.705	0.758
											0	0	0	0	0.701	0.57	0.686	0.747	0.798	0.322	0.667	0.609	0.833	0.464	0.768	0.629	0.685	0.411	0.722	0.655	0.776	0.757	0.794	0.582	0.717	0.653	0.783	0.772	0.796	0.622	0.785	0.858	0.78	0.728	0.765	0.762	0.8	0.598	0.761
											0	0	0	0	0.669	0.549	0.693	0.753	0.82	0.343	0.646	0.606	0.816	0.46	0.754	0.599	0.713	0.399	0.703	0.663	0.718	0.785	0.781	0.546	0.708	0.655	0.777	0.754	0.787	0.519	0.778	0.861	0.722	0.695	0.741	0.772	0.761	0.614	0.761
											0	0	0	0	0.678	0.559	0.686	0.728	0.818	0.308	0.67	0.602	0.769	0.472	0.758	0.588	0.696	0.471	0.701	0.64	0.776	0.78	0.788	0.567	0.718	0.686	0.776	0.761	0.799	0.511	0.779	0.841	0.738	0.692	0.732	0.761	0.699	0.639	0.738
											0	0	0.033	0	0.643	0.5	0.695	0.714	0.756	0.284	0.671	0.57	0.751	0.468	0.752	0.582	0.68	0.476	0.717	0.648	0.451	0.756	0.793	0.509	0.825	0.665	0.8	0.782	0.663	0.585	0.785	0.813	0.702	0.687	0.721	0.747	0.695	0.648	0.738
											0	0	0	0	0.655	0.529	0.685	0.725	0.797	0.308	0.658	0.582	0.777	0.475	0.765	0.582	0.685	0.45	0.708	0.654	0.668	0.778	0.782	0.549	0.772	0.653	0.788	0.764	0.749	0.637	0.762	0.825	0.72	0.667	0.735	0.773	0.704	0.68	0.737
											0	0	0	0	0.505	0.729	0.598	0.701	0.77	0.503	0.629	0.586	0.739	0.724	0.769	0.631	0.618	0.796	0.638	0.684	0.659	0.732	0.66	0.658	0.769	0.757	0.757	0.703	0.734	0.58	0.746	0.764	0.691	0.834	0.796	0.674	0.585	0.826	0.784
											0	0	0.018	0	0.546	0.748	0.595	0.688	0.75	0.474	0.62	0.567	0.718	0.684	0.765	0.615	0.659	0.772	0.648	0.68	0.687	0.754	0.681	0.647	0.786	0.712	0.782	0.684	0.675	0.588	0.765	0.753	0.74	0.783	0.803	0.647	0.614	0.801	0.769
											0	0	0.035	0	0.553	0.734	0.594	0.671	0.694	0.513	0.615	0.573	0.727	0.731	0.753	0.638	0.615	0.79	0.645	0.67	0.63	0.726	0.691	0.641	0.833	0.688	0.788	0.681	0.661	0.515	0.785	0.745	0.697	0.802	0.783	0.663	0.643	0.79	0.754
											0	0	0.07	0	0.581	0.741	0.619	0.673	0.657	0.515	0.643	0.556	0.684	0.687	0.768	0.64	0.587	0.706	0.64	0.653	0.536	0.714	0.769	0.642	0.858	0.7	0.789	0.687	0.679	0.443	0.782	0.736	0.651	0.768	0.765	0.655	0.645	0.742	0.76
											0	0	0.045	0	0.56	0.724	0.603	0.67	0.651	0.487	0.64	0.563	0.707	0.718	0.762	0.652	0.59	0.706	0.635	0.658	0.574	0.686	0.718	0.653	0.841	0.727	0.802	0.685	0.581	0.604	0.796	0.741	0.731	0.789	0.771	0.659	0.634	0.777	0.721
											0	0	0	0	0.726	0.627	0.637	0.756	0.792	0.382	0.581	0.61	0.829	0.544	0.697	0.641	0.7	0.449	0.638	0.688	0.79	0.764	0.723	0.549	0.765	0.725	0.723	0.783	0.851	0.726	0.713	0.848	0.814	0.741	0.718	0.765	0.863	0.625	0.678
											0	0	0	0	0.633	0.611	0.634	0.749	0.795	0.406	0.563	0.59	0.857	0.497	0.685	0.607	0.699	0.442	0.626	0.674	0.792	0.783	0.723	0.536	0.784	0.719	0.713	0.767	0.84	0.618	0.721	0.855	0.787	0.755	0.694	0.754	0.799	0.69	0.68
											0	0	0	0	0.612	0.565	0.647	0.732	0.797	0.379	0.584	0.585	0.863	0.534	0.696	0.615	0.697	0.479	0.632	0.673	0.8	0.754	0.741	0.539	0.767	0.69	0.718	0.755	0.767	0.665	0.723	0.829	0.801	0.734	0.671	0.739	0.774	0.702	0.67
											0	0	0.004	0	0.611	0.584	0.653	0.706	0.785	0.34	0.593	0.557	0.819	0.498	0.69	0.55	0.699	0.465	0.649	0.653	0.804	0.75	0.746	0.524	0.855	0.65	0.709	0.775	0.735	0.656	0.704	0.796	0.724	0.731	0.653	0.73	0.753	0.652	0.64
											0	0	0	0	0.616	0.571	0.641	0.725	0.777	0.336	0.592	0.574	0.818	0.489	0.698	0.58	0.713	0.458	0.639	0.65	0.79	0.734	0.743	0.5	0.824	0.66	0.734	0.756	0.759	0.647	0.701	0.834	0.735	0.7	0.664	0.727	0.757	0.681	0.665
											0	0	0	0	0.535	0.746	0.632	0.678	0.845	0.517	0.62	0.583	0.767	0.718	0.756	0.668	0.714	0.774	0.647	0.721	0.734	0.744	0.682	0.682	0.811	0.729	0.797	0.716	0.793	0.723	0.751	0.742	0.742	0.854	0.787	0.694	0.75	0.828	0.768
											0	0	0.023	0	0.573	0.772	0.617	0.68	0.791	0.52	0.605	0.571	0.729	0.701	0.752	0.651	0.687	0.747	0.651	0.697	0.717	0.785	0.702	0.659	0.818	0.721	0.761	0.717	0.745	0.63	0.764	0.741	0.697	0.817	0.754	0.669	0.656	0.84	0.717
											0	0	0.049	0	0.56	0.749	0.616	0.658	0.687	0.508	0.587	0.55	0.734	0.736	0.752	0.652	0.669	0.778	0.677	0.686	0.692	0.761	0.719	0.64	0.825	0.741	0.774	0.697	0.742	0.592	0.778	0.751	0.7	0.814	0.761	0.678	0.719	0.844	0.721
											0	0	0.086	0	0.564	0.737	0.64	0.668	0.683	0.579	0.625	0.554	0.76	0.781	0.748	0.657	0.635	0.691	0.656	0.674	0.689	0.749	0.773	0.62	0.86	0.737	0.782	0.686	0.718	0.564	0.79	0.731	0.729	0.769	0.711	0.677	0.729	0.789	0.694
											0	0	0.051	0	0.569	0.743	0.612	0.679	0.696	0.496	0.617	0.558	0.743	0.768	0.738	0.665	0.684	0.715	0.639	0.691	0.677	0.775	0.772	0.637	0.854	0.751	0.782	0.692	0.677	0.537	0.81	0.743	0.753	0.807	0.719	0.678	0.638	0.811	0.68
											0	0	0	0	0.733	0.6	0.656	0.776	0.805	0.494	0.575	0.594	0.843	0.503	0.704	0.629	0.725	0.461	0.632	0.689	0.799	0.757	0.725	0.538	0.787	0.712	0.747	0.761	0.853	0.694	0.724	0.864	0.837	0.699	0.732	0.74	0.847	0.775	0.69
											0	0	0	0	0.677	0.573	0.663	0.767	0.814	0.47	0.575	0.598	0.87	0.505	0.704	0.645	0.697	0.456	0.62	0.685	0.812	0.725	0.734	0.548	0.815	0.707	0.731	0.731	0.854	0.649	0.733	0.871	0.83	0.715	0.716	0.701	0.859	0.746	0.697
											0	0	0	0	0.669	0.557	0.675	0.766	0.809	0.453	0.596	0.593	0.866	0.527	0.696	0.601	0.707	0.514	0.635	0.686	0.831	0.721	0.735	0.544	0.748	0.696	0.73	0.738	0.817	0.689	0.736	0.865	0.835	0.723	0.703	0.71	0.8	0.706	0.68
											0	0	0	0	0.64	0.568	0.686	0.751	0.788	0.429	0.601	0.553	0.857	0.492	0.699	0.541	0.732	0.544	0.657	0.66	0.824	0.773	0.728	0.502	0.838	0.617	0.73	0.742	0.798	0.635	0.709	0.85	0.76	0.714	0.679	0.688	0.763	0.674	0.677
											0	0	0	0	0.673	0.529	0.672	0.763	0.813	0.427	0.596	0.587	0.856	0.518	0.701	0.562	0.728	0.499	0.64	0.663	0.83	0.723	0.729	0.542	0.783	0.648	0.726	0.741	0.807	0.655	0.716	0.864	0.818	0.693	0.688	0.696	0.767	0.677	0.676
											0	0	0	0	0.586	0.755	0.668	0.647	0.82	0.532	0.593	0.567	0.778	0.68	0.796	0.624	0.725	0.734	0.688	0.697	0.731	0.765	0.722	0.647	0.797	0.778	0.812	0.722	0.795	0.716	0.772	0.757	0.823	0.845	0.812	0.664	0.747	0.852	0.816
											0	0	0.01	0	0.678	0.749	0.675	0.647	0.812	0.49	0.596	0.555	0.771	0.686	0.785	0.615	0.715	0.735	0.688	0.671	0.698	0.801	0.737	0.645	0.846	0.754	0.811	0.695	0.755	0.687	0.802	0.744	0.789	0.769	0.798	0.645	0.695	0.847	0.795
											0	0	0.024	0	0.67	0.739	0.674	0.657	0.689	0.512	0.611	0.53	0.75	0.731	0.782	0.626	0.732	0.694	0.7	0.671	0.653	0.783	0.763	0.614	0.831	0.718	0.829	0.695	0.74	0.661	0.825	0.752	0.762	0.794	0.79	0.647	0.678	0.819	0.793
											0	0	0.052	0	0.663	0.744	0.684	0.659	0.683	0.557	0.611	0.533	0.782	0.759	0.787	0.615	0.685	0.651	0.688	0.654	0.599	0.753	0.828	0.644	0.834	0.763	0.805	0.688	0.673	0.754	0.819	0.737	0.765	0.807	0.762	0.65	0.698	0.835	0.73
											0	0	0.034	0	0.621	0.734	0.663	0.66	0.706	0.529	0.602	0.54	0.773	0.752	0.797	0.625	0.683	0.667	0.689	0.665	0.646	0.797	0.804	0.643	0.828	0.792	0.805	0.689	0.639	0.738	0.841	0.76	0.663	0.792	0.772	0.653	0.682	0.804	0.746
											0	0	0	0	0.757	0.642	0.632	0.766	0.814	0.486	0.575	0.61	0.885	0.586	0.676	0.697	0.731	0.549	0.631	0.721	0.819	0.689	0.716	0.603	0.787	0.775	0.733	0.796	0.894	0.708	0.701	0.862	0.82	0.803	0.71	0.765	0.864	0.774	0.7
											0	0	0	0	0.73	0.638	0.65	0.777	0.773	0.489	0.557	0.604	0.871	0.558	0.668	0.665	0.729	0.541	0.607	0.715	0.843	0.696	0.723	0.602	0.799	0.757	0.727	0.781	0.879	0.656	0.726	0.85	0.802	0.784	0.691	0.751	0.874	0.791	0.682
											0	0	0	0	0.695	0.618	0.657	0.767	0.82	0.45	0.555	0.607	0.884	0.548	0.671	0.681	0.763	0.542	0.623	0.722	0.835	0.669	0.702	0.592	0.863	0.718	0.735	0.788	0.856	0.71	0.715	0.862	0.844	0.783	0.684	0.752	0.841	0.74	0.667
											0	0	0	0	0.646	0.635	0.691	0.759	0.799	0.448	0.578	0.552	0.862	0.519	0.673	0.621	0.75	0.577	0.637	0.721	0.837	0.699	0.698	0.568	0.885	0.698	0.732	0.758	0.832	0.603	0.691	0.82	0.817	0.76	0.685	0.724	0.803	0.695	0.68
											0	0	0	0	0.669	0.616	0.681	0.761	0.805	0.427	0.578	0.6	0.869	0.528	0.663	0.625	0.753	0.543	0.626	0.705	0.819	0.688	0.736	0.547	0.878	0.697	0.73	0.786	0.848	0.721	0.691	0.849	0.787	0.772	0.693	0.739	0.822	0.71	0.692
											0	0	0.002	0	0.644	0.76	0.677	0.73	0.79	0.567	0.608	0.63	0.828	0.666	0.779	0.732	0.739	0.762	0.651	0.772	0.782	0.79	0.712	0.733	0.825	0.765	0.781	0.773	0.823	0.779	0.773	0.798	0.797	0.876	0.83	0.735	0.826	0.856	0.816
											0	0	0.014	0	0.624	0.764	0.649	0.722	0.844	0.546	0.591	0.612	0.795	0.689	0.764	0.725	0.726	0.786	0.662	0.751	0.741	0.79	0.711	0.743	0.865	0.799	0.802	0.757	0.819	0.726	0.78	0.79	0.804	0.884	0.825	0.718	0.747	0.855	0.793
											0	0	0.028	0	0.682	0.793	0.636	0.716	0.789	0.573	0.598	0.601	0.818	0.763	0.758	0.732	0.735	0.77	0.678	0.738	0.699	0.782	0.728	0.738	0.9	0.788	0.818	0.752	0.816	0.727	0.813	0.793	0.769	0.833	0.807	0.723	0.763	0.819	0.789
											0	0	0.06	0	0.649	0.765	0.665	0.728	0.796	0.601	0.626	0.604	0.843	0.754	0.765	0.686	0.704	0.718	0.664	0.712	0.708	0.789	0.797	0.741	0.88	0.795	0.799	0.753	0.809	0.804	0.801	0.772	0.781	0.815	0.775	0.728	0.783	0.842	0.766
											0	0	0.042	0	0.682	0.773	0.663	0.721	0.791	0.56	0.628	0.595	0.818	0.763	0.769	0.709	0.711	0.748	0.67	0.732	0.696	0.771	0.744	0.727	0.88	0.816	0.809	0.749	0.807	0.853	0.824	0.771	0.799	0.873	0.801	0.724	0.76	0.835	0.766
											0	0	0	0	0.725	0.669	0.698	0.747	0.807	0.49	0.634	0.583	0.885	0.583	0.732	0.677	0.753	0.579	0.696	0.713	0.834	0.717	0.784	0.629	0.855	0.772	0.772	0.805	0.891	0.824	0.764	0.847	0.813	0.78	0.78	0.766	0.876	0.798	0.765
											0	0	0	0	0.737	0.681	0.694	0.734	0.812	0.49	0.625	0.575	0.904	0.575	0.709	0.671	0.773	0.581	0.693	0.729	0.835	0.735	0.767	0.605	0.871	0.757	0.773	0.792	0.888	0.683	0.759	0.852	0.81	0.812	0.762	0.764	0.87	0.811	0.757
											0	0	0	0	0.686	0.657	0.716	0.738	0.805	0.49	0.643	0.558	0.89	0.564	0.715	0.642	0.777	0.597	0.706	0.706	0.833	0.745	0.782	0.585	0.875	0.736	0.762	0.771	0.882	0.787	0.768	0.84	0.891	0.806	0.765	0.747	0.876	0.769	0.745
											0	0	0.034	0	0.701	0.683	0.769	0.75	0.812	0.48	0.662	0.527	0.884	0.581	0.723	0.607	0.776	0.6	0.716	0.687	0.844	0.748	0.764	0.565	0.885	0.679	0.778	0.78	0.867	0.716	0.748	0.828	0.865	0.781	0.766	0.731	0.842	0.772	0.759
											0	0	0.008	0	0.683	0.639	0.74	0.743	0.815	0.448	0.655	0.537	0.885	0.528	0.715	0.621	0.781	0.565	0.698	0.682	0.838	0.73	0.782	0.579	0.9	0.707	0.779	0.774	0.892	0.725	0.758	0.848	0.824	0.804	0.765	0.725	0.866	0.757	0.755
											0	0	0.006	0	0.633	0.781	0.652	0.706	0.838	0.581	0.617	0.598	0.799	0.706	0.759	0.71	0.775	0.765	0.659	0.736	0.823	0.788	0.725	0.704	0.847	0.833	0.829	0.731	0.793	0.857	0.775	0.776	0.829	0.894	0.823	0.704	0.819	0.886	0.805
											0	0	0.015	0	0.645	0.762	0.668	0.687	0.845	0.562	0.588	0.586	0.819	0.756	0.756	0.705	0.712	0.796	0.661	0.719	0.782	0.778	0.713	0.709	0.838	0.805	0.815	0.736	0.814	0.763	0.804	0.778	0.818	0.86	0.796	0.685	0.81	0.874	0.774
											0	0	0.036	0	0.682	0.768	0.656	0.667	0.799	0.607	0.594	0.563	0.83	0.778	0.752	0.681	0.698	0.769	0.662	0.691	0.778	0.769	0.734	0.709	0.837	0.831	0.82	0.718	0.796	0.868	0.827	0.767	0.76	0.857	0.783	0.674	0.748	0.853	0.779
											0	0	0.063	0	0.677	0.765	0.673	0.7	0.84	0.629	0.633	0.574	0.841	0.794	0.755	0.661	0.66	0.717	0.649	0.696	0.766	0.798	0.789	0.717	0.852	0.825	0.763	0.722	0.8	0.883	0.811	0.751	0.754	0.861	0.769	0.689	0.808	0.836	0.71
											0	0	0.042	0	0.674	0.771	0.659	0.679	0.804	0.612	0.616	0.555	0.816	0.77	0.742	0.674	0.706	0.743	0.657	0.704	0.765	0.777	0.767	0.725	0.843	0.829	0.77	0.717	0.801	0.903	0.821	0.778	0.785	0.834	0.784	0.689	0.793	0.851	0.759
											0	0	0	0	0.706	0.639	0.667	0.747	0.806	0.528	0.59	0.593	0.892	0.541	0.692	0.668	0.758	0.609	0.666	0.739	0.847	0.735	0.735	0.684	0.901	0.775	0.763	0.804	0.923	0.786	0.744	0.838	0.889	0.788	0.749	0.758	0.891	0.847	0.718
											0	0	0	0	0.729	0.647	0.667	0.735	0.812	0.516	0.578	0.568	0.908	0.538	0.683	0.634	0.775	0.583	0.665	0.714	0.865	0.784	0.742	0.651	0.876	0.724	0.741	0.775	0.907	0.754	0.732	0.867	0.886	0.781	0.735	0.743	0.898	0.836	0.729
											0	0	0	0	0.72	0.651	0.673	0.755	0.824	0.488	0.599	0.568	0.895	0.538	0.672	0.607	0.786	0.571	0.676	0.7	0.857	0.759	0.746	0.646	0.892	0.759	0.762	0.767	0.918	0.785	0.728	0.866	0.914	0.782	0.719	0.73	0.874	0.798	0.718
											0	0	0	0	0.716	0.634	0.725	0.758	0.812	0.479	0.613	0.552	0.893	0.53	0.681	0.554	0.796	0.597	0.69	0.695	0.864	0.757	0.734	0.632	0.92	0.712	0.759	0.762	0.889	0.661	0.735	0.86	0.893	0.753	0.72	0.727	0.88	0.796	0.73
											0	0	0	0	0.715	0.649	0.697	0.745	0.815	0.494	0.601	0.55	0.877	0.543	0.672	0.588	0.786	0.6	0.677	0.695	0.854	0.715	0.745	0.656	0.91	0.737	0.765	0.764	0.904	0.813	0.732	0.883	0.888	0.791	0.73	0.718	0.865	0.766	0.722
											0	0	0.008	0	0.727	0.803	0.647	0.753	0.773	0.658	0.591	0.602	0.824	0.756	0.736	0.723	0.753	0.833	0.655	0.729	0.797	0.841	0.716	0.732	0.855	0.848	0.802	0.733	0.868	0.842	0.746	0.818	0.887	0.867	0.818	0.714	0.805	0.898	0.788
											0	0	0.017	0	0.771	0.794	0.634	0.725	0.814	0.642	0.582	0.593	0.863	0.776	0.731	0.695	0.769	0.845	0.663	0.712	0.796	0.828	0.727	0.724	0.876	0.849	0.818	0.722	0.865	0.876	0.753	0.81	0.88	0.869	0.785	0.679	0.831	0.888	0.777
											0	0	0.041	0	0.741	0.792	0.64	0.702	0.8	0.643	0.601	0.581	0.833	0.84	0.736	0.681	0.717	0.804	0.649	0.707	0.797	0.825	0.731	0.719	0.918	0.865	0.756	0.72	0.837	0.857	0.772	0.798	0.836	0.876	0.797	0.678	0.799	0.881	0.776
											0	0	0.089	0	0.712	0.797	0.659	0.73	0.801	0.671	0.612	0.577	0.873	0.843	0.734	0.666	0.738	0.768	0.653	0.707	0.775	0.819	0.787	0.736	0.887	0.843	0.751	0.728	0.837	0.893	0.788	0.795	0.78	0.873	0.76	0.695	0.782	0.865	0.746
											0	0	0.064	0	0.731	0.814	0.657	0.718	0.75	0.671	0.604	0.567	0.839	0.809	0.73	0.675	0.721	0.791	0.657	0.699	0.773	0.819	0.775	0.728	0.884	0.857	0.757	0.705	0.856	0.878	0.819	0.802	0.841	0.841	0.755	0.692	0.805	0.887	0.76
											0	0	0	0	0.758	0.714	0.696	0.74	0.845	0.55	0.601	0.564	0.922	0.587	0.713	0.65	0.8	0.634	0.685	0.727	0.854	0.699	0.769	0.646	0.893	0.807	0.778	0.777	0.904	0.863	0.758	0.849	0.907	0.867	0.765	0.757	0.901	0.822	0.747
											0	0	0	0	0.778	0.744	0.688	0.729	0.839	0.513	0.591	0.542	0.928	0.571	0.696	0.6	0.791	0.671	0.681	0.706	0.872	0.718	0.772	0.632	0.877	0.793	0.761	0.771	0.886	0.729	0.751	0.884	0.899	0.865	0.739	0.738	0.892	0.843	0.727
											0	0	0.002	0	0.77	0.711	0.706	0.728	0.844	0.496	0.613	0.546	0.924	0.547	0.697	0.615	0.812	0.66	0.674	0.698	0.867	0.725	0.782	0.63	0.906	0.79	0.768	0.741	0.903	0.789	0.748	0.885	0.906	0.872	0.726	0.728	0.901	0.831	0.726
											0	0	0.056	0	0.751	0.711	0.763	0.751	0.867	0.46	0.644	0.514	0.916	0.539	0.71	0.557	0.806	0.639	0.687	0.71	0.876	0.747	0.807	0.62	0.917	0.665	0.787	0.753	0.889	0.727	0.76	0.872	0.887	0.806	0.737	0.709	0.886	0.777	0.754
											0	0	0.024	0	0.788	0.725	0.742	0.74	0.866	0.47	0.65	0.536	0.914	0.516	0.695	0.593	0.798	0.634	0.697	0.702	0.875	0.721	0.8	0.622	0.905	0.738	0.789	0.749	0.896	0.705	0.752	0.906	0.888	0.831	0.741	0.714	0.895	0.775	0.747
											0	0	0	0	0.749	0.8	0.627	0.741	0.839	0.65	0.551	0.582	0.861	0.767	0.726	0.696	0.764	0.82	0.635	0.719	0.813	0.843	0.676	0.67	0.842	0.881	0.777	0.721	0.88	0.89	0.767	0.795	0.854	0.876	0.8	0.688	0.858	0.889	0.774
											0	0	0.022	0	0.681	0.782	0.635	0.72	0.837	0.669	0.554	0.565	0.885	0.793	0.717	0.667	0.774	0.819	0.647	0.692	0.824	0.841	0.689	0.691	0.866	0.871	0.763	0.712	0.861	0.84	0.759	0.783	0.879	0.87	0.793	0.671	0.87	0.878	0.749
											0	0	0.048	0	0.7	0.794	0.659	0.705	0.845	0.678	0.569	0.563	0.887	0.822	0.727	0.659	0.741	0.82	0.644	0.687	0.809	0.845	0.673	0.698	0.88	0.874	0.75	0.704	0.864	0.882	0.783	0.767	0.835	0.859	0.779	0.664	0.83	0.879	0.755
											0	0	0.096	0	0.743	0.793	0.664	0.697	0.779	0.674	0.612	0.573	0.876	0.803	0.733	0.637	0.67	0.788	0.647	0.69	0.798	0.822	0.742	0.707	0.873	0.879	0.743	0.716	0.836	0.9	0.812	0.75	0.798	0.872	0.74	0.691	0.828	0.863	0.731
											0	0	0.064	0	0.721	0.794	0.644	0.71	0.802	0.673	0.58	0.571	0.858	0.81	0.727	0.65	0.705	0.787	0.637	0.683	0.796	0.825	0.72	0.697	0.866	0.867	0.74	0.702	0.868	0.9	0.778	0.742	0.836	0.867	0.738	0.686	0.792	0.873	0.749
											0	0	0	0	0.752	0.723	0.628	0.688	0.867	0.56	0.584	0.532	0.913	0.597	0.686	0.64	0.807	0.647	0.671	0.717	0.873	0.728	0.718	0.597	0.915	0.815	0.733	0.743	0.907	0.848	0.723	0.826	0.904	0.861	0.733	0.751	0.902	0.828	0.704
											0	0	0	0	0.777	0.693	0.654	0.68	0.836	0.538	0.587	0.525	0.922	0.548	0.672	0.584	0.796	0.656	0.679	0.694	0.877	0.765	0.726	0.59	0.9	0.795	0.74	0.719	0.899	0.766	0.726	0.881	0.88	0.836	0.719	0.702	0.909	0.826	0.704
											0	0	0	0	0.767	0.705	0.689	0.701	0.848	0.538	0.607	0.54	0.936	0.552	0.676	0.558	0.808	0.667	0.675	0.679	0.867	0.761	0.747	0.575	0.901	0.773	0.754	0.714	0.909	0.74	0.73	0.862	0.883	0.81	0.718	0.71	0.88	0.841	0.702
											0	0	0.027	0	0.784	0.706	0.72	0.731	0.859	0.474	0.65	0.505	0.918	0.538	0.691	0.544	0.797	0.626	0.682	0.677	0.871	0.764	0.795	0.554	0.903	0.694	0.746	0.737	0.911	0.758	0.73	0.839	0.874	0.796	0.725	0.691	0.893	0.78	0.719
											0	0	0.005	0	0.782	0.693	0.692	0.723	0.857	0.507	0.623	0.528	0.914	0.533	0.678	0.549	0.811	0.636	0.667	0.676	0.872	0.784	0.757	0.6	0.914	0.738	0.75	0.728	0.909	0.848	0.723	0.855	0.876	0.826	0.712	0.689	0.884	0.806	0.702
											0	0	0.007	0	0.718	0.793	0.631	0.766	0.797	0.679	0.57	0.651	0.816	0.764	0.72	0.766	0.735	0.819	0.652	0.797	0.797	0.845	0.657	0.787	0.837	0.897	0.789	0.793	0.87	0.896	0.77	0.85	0.856	0.878	0.8	0.764	0.865	0.895	0.779
											0	0	0.025	0	0.737	0.785	0.634	0.768	0.823	0.665	0.589	0.638	0.837	0.81	0.719	0.75	0.795	0.842	0.643	0.788	0.791	0.833	0.693	0.806	0.874	0.874	0.793	0.785	0.85	0.866	0.775	0.842	0.886	0.848	0.78	0.747	0.877	0.887	0.766
											0	0	0.058	0	0.739	0.795	0.642	0.747	0.835	0.675	0.596	0.634	0.863	0.773	0.734	0.739	0.779	0.823	0.647	0.782	0.788	0.807	0.717	0.838	0.897	0.871	0.772	0.782	0.853	0.906	0.811	0.838	0.863	0.82	0.779	0.767	0.878	0.882	0.76
											0	0	0.106	0	0.746	0.811	0.668	0.764	0.775	0.682	0.639	0.665	0.874	0.796	0.734	0.716	0.719	0.766	0.674	0.783	0.802	0.845	0.751	0.827	0.884	0.888	0.752	0.799	0.845	0.903	0.832	0.827	0.863	0.867	0.759	0.768	0.84	0.878	0.774
											0	0	0.075	0	0.772	0.791	0.658	0.757	0.821	0.677	0.623	0.651	0.85	0.806	0.719	0.734	0.74	0.788	0.644	0.771	0.809	0.82	0.744	0.806	0.876	0.873	0.761	0.778	0.837	0.9	0.811	0.83	0.889	0.847	0.762	0.768	0.841	0.877	0.772
											0	0	0.053	0	0.76	0.715	0.738	0.733	0.841	0.562	0.648	0.551	0.928	0.582	0.73	0.633	0.781	0.656	0.753	0.722	0.875	0.701	0.775	0.635	0.92	0.828	0.805	0.715	0.918	0.871	0.834	0.879	0.898	0.813	0.802	0.735	0.904	0.835	0.775
											0	0	0.073	0	0.781	0.739	0.736	0.736	0.836	0.511	0.662	0.528	0.919	0.586	0.731	0.617	0.798	0.678	0.747	0.694	0.875	0.797	0.813	0.663	0.902	0.828	0.805	0.724	0.911	0.841	0.811	0.875	0.88	0.867	0.796	0.717	0.907	0.855	0.771
											0	0	0.105	0	0.77	0.755	0.766	0.748	0.853	0.499	0.688	0.533	0.918	0.556	0.739	0.612	0.799	0.681	0.755	0.682	0.885	0.785	0.819	0.644	0.917	0.816	0.788	0.747	0.914	0.852	0.804	0.867	0.869	0.841	0.79	0.709	0.894	0.851	0.77
											0	0	0.143	0	0.805	0.747	0.775	0.758	0.879	0.488	0.715	0.481	0.914	0.575	0.739	0.591	0.807	0.643	0.745	0.681	0.872	0.688	0.807	0.634	0.922	0.763	0.797	0.761	0.914	0.812	0.816	0.846	0.865	0.811	0.781	0.714	0.898	0.827	0.799
											0	0	0.125	0	0.777	0.732	0.772	0.763	0.872	0.485	0.695	0.511	0.903	0.55	0.739	0.574	0.815	0.678	0.748	0.686	0.872	0.692	0.815	0.633	0.902	0.776	0.795	0.77	0.906	0.861	0.801	0.869	0.876	0.823	0.786	0.706	0.898	0.826	0.784
											0	0	0.012	0	0.712	0.811	0.687	0.674	0.819	0.664	0.602	0.517	0.817	0.745	0.753	0.666	0.725	0.806	0.683	0.713	0.794	0.821	0.713	0.657	0.871	0.909	0.831	0.686	0.903	0.86	0.791	0.745	0.884	0.883	0.841	0.673	0.877	0.866	0.811
											0	0	0.038	0	0.687	0.803	0.682	0.664	0.802	0.666	0.596	0.511	0.84	0.786	0.749	0.65	0.751	0.823	0.674	0.717	0.778	0.827	0.7	0.678	0.885	0.886	0.822	0.691	0.905	0.865	0.8	0.757	0.868	0.849	0.82	0.661	0.889	0.856	0.782
											0	0	0.062	0	0.709	0.797	0.696	0.656	0.823	0.661	0.612	0.511	0.866	0.792	0.748	0.657	0.767	0.803	0.672	0.69	0.792	0.787	0.705	0.691	0.914	0.893	0.816	0.673	0.883	0.894	0.821	0.737	0.893	0.865	0.812	0.672	0.876	0.873	0.785
											0	0	0.098	0	0.665	0.814	0.727	0.646	0.83	0.672	0.645	0.508	0.873	0.766	0.769	0.652	0.712	0.776	0.693	0.709	0.808	0.832	0.751	0.669	0.885	0.899	0.786	0.701	0.895	0.884	0.827	0.706	0.86	0.87	0.805	0.685	0.853	0.861	0.806
											0	0	0.077	0	0.719	0.793	0.722	0.661	0.82	0.659	0.633	0.514	0.846	0.786	0.749	0.651	0.726	0.77	0.681	0.694	0.8	0.808	0.716	0.658	0.907	0.871	0.787	0.686	0.887	0.898	0.803	0.72	0.85	0.873	0.794	0.673	0.882	0.876	0.778
											0	0	0	0	0.742	0.716	0.628	0.752	0.807	0.546	0.529	0.565	0.912	0.581	0.64	0.671	0.8	0.653	0.629	0.786	0.857	0.699	0.669	0.677	0.918	0.864	0.689	0.739	0.895	0.905	0.701	0.881	0.897	0.875	0.708	0.77	0.86	0.852	0.694
											0	0	0	0	0.769	0.715	0.648	0.744	0.853	0.529	0.504	0.557	0.919	0.566	0.624	0.661	0.799	0.669	0.621	0.756	0.862	0.7	0.676	0.643	0.895	0.851	0.701	0.73	0.908	0.9	0.692	0.874	0.887	0.847	0.713	0.746	0.876	0.845	0.684
											0	0	0	0	0.782	0.743	0.671	0.763	0.838	0.488	0.533	0.541	0.917	0.53	0.616	0.657	0.819	0.683	0.637	0.743	0.864	0.706	0.705	0.641	0.891	0.83	0.707	0.757	0.903	0.89	0.695	0.859	0.868	0.775	0.71	0.74	0.873	0.831	0.682
											0	0	0.027	0	0.79	0.726	0.715	0.766	0.859	0.491	0.546	0.483	0.915	0.549	0.627	0.64	0.808	0.638	0.678	0.731	0.851	0.64	0.739	0.659	0.913	0.837	0.741	0.802	0.914	0.892	0.705	0.85	0.866	0.829	0.717	0.735	0.89	0.846	0.697
											0	0	0	0	0.778	0.722	0.689	0.774	0.849	0.479	0.519	0.518	0.902	0.526	0.623	0.653	0.796	0.648	0.65	0.745	0.849	0.653	0.72	0.661	0.893	0.824	0.713	0.787	0.908	0.895	0.71	0.884	0.862	0.833	0.695	0.744	0.883	0.822	0.69
											0	0	0.01	0	0.678	0.814	0.701	0.706	0.796	0.702	0.613	0.523	0.852	0.756	0.762	0.683	0.752	0.832	0.711	0.736	0.802	0.834	0.716	0.683	0.872	0.905	0.835	0.701	0.915	0.88	0.8	0.763	0.879	0.896	0.862	0.671	0.88	0.848	0.813
											0	0	0.024	0	0.661	0.8	0.697	0.684	0.798	0.683	0.597	0.529	0.852	0.787	0.767	0.682	0.755	0.808	0.705	0.711	0.805	0.844	0.723	0.724	0.865	0.886	0.853	0.677	0.883	0.851	0.8	0.772	0.894	0.866	0.869	0.666	0.879	0.881	0.811
											0	0	0.048	0	0.702	0.817	0.718	0.677	0.828	0.679	0.624	0.544	0.854	0.792	0.777	0.684	0.776	0.801	0.723	0.709	0.795	0.831	0.736	0.724	0.887	0.869	0.836	0.681	0.881	0.865	0.821	0.771	0.881	0.857	0.845	0.66	0.899	0.886	0.812
											0	0	0.096	0	0.697	0.82	0.763	0.681	0.8	0.693	0.661	0.538	0.875	0.768	0.787	0.653	0.738	0.781	0.725	0.731	0.79	0.854	0.784	0.713	0.876	0.901	0.817	0.691	0.894	0.888	0.831	0.768	0.887	0.861	0.807	0.682	0.851	0.867	0.824
											0	0	0.055	0	0.721	0.79	0.749	0.66	0.827	0.698	0.653	0.543	0.877	0.789	0.795	0.658	0.761	0.789	0.708	0.694	0.795	0.843	0.763	0.725	0.892	0.888	0.841	0.688	0.896	0.892	0.823	0.771	0.891	0.837	0.822	0.679	0.879	0.894	0.817
											0	0	0	0	0.767	0.737	0.666	0.765	0.814	0.548	0.534	0.549	0.908	0.578	0.638	0.708	0.782	0.662	0.648	0.793	0.869	0.722	0.67	0.679	0.904	0.894	0.717	0.713	0.888	0.899	0.725	0.865	0.886	0.864	0.719	0.792	0.875	0.832	0.695
											0	0	0	0	0.787	0.743	0.666	0.772	0.835	0.535	0.515	0.557	0.895	0.564	0.618	0.679	0.795	0.68	0.647	0.769	0.876	0.721	0.699	0.683	0.893	0.868	0.712	0.714	0.887	0.897	0.74	0.894	0.878	0.843	0.708	0.76	0.858	0.832	0.697
											0	0	0	0	0.812	0.734	0.71	0.79	0.842	0.538	0.538	0.55	0.92	0.555	0.627	0.677	0.806	0.705	0.659	0.763	0.876	0.713	0.727	0.732	0.893	0.882	0.726	0.792	0.894	0.911	0.751	0.886	0.864	0.824	0.712	0.753	0.87	0.84	0.7
											0	0	0.039	0	0.802	0.726	0.727	0.784	0.855	0.514	0.486	0.492	0.919	0.565	0.626	0.649	0.831	0.656	0.694	0.747	0.857	0.648	0.747	0.727	0.892	0.865	0.751	0.814	0.892	0.869	0.736	0.866	0.866	0.848	0.682	0.76	0.883	0.843	0.715
											0	0	0.005	0	0.796	0.73	0.714	0.789	0.84	0.535	0.521	0.517	0.918	0.556	0.633	0.665	0.816	0.684	0.671	0.745	0.871	0.721	0.728	0.735	0.888	0.861	0.717	0.788	0.885	0.882	0.743	0.886	0.864	0.824	0.697	0.766	0.873	0.859	0.717
											0	0	0	0	0.654	0.806	0.548	0.748	0.687	0.668	0.459	0.63	0.799	0.764	0.621	0.772	0.724	0.803	0.543	0.808	0.79	0.835	0.569	0.771	0.857	0.91	0.69	0.778	0.893	0.884	0.664	0.794	0.888	0.885	0.721	0.773	0.863	0.896	0.677
											0	0	0	0	0.643	0.798	0.538	0.778	0.691	0.656	0.446	0.633	0.811	0.775	0.624	0.759	0.769	0.807	0.577	0.79	0.756	0.822	0.545	0.773	0.877	0.893	0.685	0.75	0.902	0.886	0.631	0.815	0.875	0.872	0.711	0.748	0.875	0.89	0.665
											0	0	0	0	0.637	0.81	0.563	0.749	0.692	0.67	0.462	0.654	0.815	0.788	0.646	0.746	0.776	0.792	0.601	0.774	0.765	0.816	0.591	0.777	0.889	0.873	0.672	0.728	0.882	0.897	0.632	0.813	0.852	0.855	0.712	0.733	0.874	0.892	0.671
											0	0	0	0	0.635	0.807	0.584	0.765	0.765	0.674	0.496	0.652	0.827	0.753	0.633	0.706	0.727	0.779	0.6	0.792	0.78	0.819	0.602	0.787	0.893	0.902	0.681	0.726	0.872	0.885	0.653	0.809	0.846	0.867	0.694	0.746	0.823	0.891	0.697
											0	0	0	0	0.65	0.782	0.575	0.765	0.767	0.677	0.494	0.654	0.807	0.765	0.647	0.737	0.771	0.773	0.588	0.787	0.786	0.811	0.581	0.756	0.904	0.87	0.678	0.729	0.892	0.906	0.664	0.813	0.861	0.856	0.71	0.737	0.866	0.903	0.677
											0	0	0.069	0	0.742	0.696	0.747	0.619	0.806	0.53	0.63	0.406	0.91	0.555	0.718	0.583	0.783	0.633	0.746	0.626	0.871	0.694	0.78	0.53	0.903	0.87	0.8	0.61	0.911	0.894	0.767	0.723	0.914	0.839	0.741	0.663	0.908	0.815	0.795
											0	0	0.092	0	0.758	0.707	0.745	0.612	0.812	0.492	0.619	0.385	0.914	0.552	0.707	0.577	0.798	0.662	0.75	0.613	0.864	0.7	0.786	0.526	0.894	0.865	0.799	0.618	0.923	0.883	0.775	0.709	0.903	0.809	0.754	0.64	0.877	0.813	0.78
											0	0	0.138	0	0.761	0.745	0.748	0.635	0.818	0.498	0.53	0.373	0.91	0.546	0.715	0.57	0.802	0.682	0.737	0.607	0.863	0.656	0.801	0.537	0.901	0.856	0.798	0.669	0.919	0.893	0.768	0.704	0.882	0.779	0.757	0.643	0.9	0.811	0.791
											0	0	0.184	0	0.76	0.704	0.719	0.611	0.833	0.515	0.311	0.337	0.9	0.546	0.719	0.539	0.805	0.622	0.714	0.605	0.844	0.609	0.787	0.517	0.897	0.845	0.785	0.683	0.918	0.886	0.742	0.687	0.876	0.832	0.749	0.627	0.884	0.822	0.775
											0	0	0.169	0	0.768	0.722	0.746	0.616	0.822	0.497	0.463	0.369	0.893	0.535	0.722	0.546	0.819	0.667	0.724	0.597	0.86	0.651	0.805	0.574	0.895	0.855	0.785	0.671	0.917	0.897	0.758	0.698	0.872	0.806	0.766	0.648	0.887	0.808	0.791
											0	0	0	0	0.658	0.809	0.503	0.775	0.693	0.665	0.395	0.568	0.792	0.783	0.579	0.75	0.772	0.796	0.558	0.767	0.776	0.826	0.571	0.768	0.852	0.904	0.688	0.759	0.893	0.9	0.686	0.85	0.878	0.883	0.708	0.748	0.864	0.876	0.627
											0	0	0	0	0.669	0.803	0.523	0.765	0.714	0.662	0.365	0.588	0.806	0.773	0.583	0.734	0.749	0.787	0.539	0.766	0.771	0.8	0.55	0.759	0.872	0.891	0.662	0.722	0.908	0.915	0.659	0.837	0.882	0.874	0.677	0.719	0.88	0.88	0.621
											0	0	0	0	0.69	0.796	0.535	0.762	0.764	0.668	0.382	0.608	0.814	0.761	0.587	0.714	0.771	0.784	0.554	0.753	0.777	0.806	0.575	0.754	0.892	0.889	0.653	0.716	0.901	0.911	0.645	0.826	0.886	0.853	0.665	0.739	0.886	0.897	0.622
											0	0	0	0	0.643	0.808	0.601	0.735	0.743	0.681	0.442	0.606	0.823	0.757	0.603	0.668	0.717	0.776	0.563	0.788	0.781	0.83	0.595	0.771	0.896	0.891	0.651	0.715	0.905	0.916	0.685	0.806	0.87	0.888	0.652	0.722	0.865	0.898	0.657
											0	0	0	0	0.67	0.795	0.562	0.769	0.768	0.67	0.416	0.615	0.829	0.791	0.593	0.708	0.766	0.783	0.538	0.771	0.77	0.824	0.596	0.773	0.911	0.892	0.653	0.735	0.91	0.898	0.667	0.82	0.892	0.886	0.681	0.723	0.872	0.899	0.637
											0	0	0	0	0.752	0.73	0.738	0.573	0.809	0.524	0.325	0.4	0.887	0.562	0.71	0.53	0.786	0.653	0.725	0.627	0.861	0.717	0.768	0.566	0.895	0.861	0.82	0.605	0.902	0.9	0.778	0.714	0.924	0.804	0.774	0.605	0.893	0.832	0.784
											0	0	0.002	0	0.771	0.727	0.729	0.581	0.808	0.489	0.303	0.406	0.884	0.563	0.686	0.508	0.804	0.694	0.723	0.602	0.848	0.695	0.752	0.538	0.899	0.87	0.818	0.6	0.914	0.909	0.769	0.72	0.908	0.827	0.787	0.581	0.891	0.832	0.805
											0	0	0.038	0	0.773	0.742	0.759	0.597	0.793	0.506	0.137	0.41	0.892	0.545	0.694	0.505	0.798	0.655	0.725	0.577	0.849	0.667	0.756	0.545	0.894	0.863	0.788	0.635	0.909	0.923	0.79	0.693	0.896	0.847	0.78	0.587	0.885	0.817	0.787
											0	0	0.117	0	0.771	0.725	0.76	0.608	0.828	0.497	0.009	0.368	0.903	0.562	0.687	0.487	0.824	0.62	0.73	0.589	0.845	0.626	0.746	0.543	0.887	0.862	0.787	0.654	0.914	0.897	0.749	0.716	0.89	0.802	0.781	0.599	0.873	0.821	0.765
											0	0	0.072	0	0.776	0.733	0.773	0.58	0.795	0.489	0.015	0.377	0.882	0.543	0.69	0.477	0.811	0.63	0.727	0.579	0.853	0.638	0.766	0.522	0.896	0.863	0.799	0.636	0.905	0.919	0.765	0.713	0.898	0.831	0.783	0.591	0.881	0.832	0.79
											0	0	0	0	0.653	0.798	0.603	0.786	0.728	0.691	0.435	0.587	0.79	0.752	0.725	0.768	0.734	0.797	0.671	0.784	0.747	0.811	0.661	0.636	0.841	0.899	0.796	0.767	0.888	0.898	0.755	0.833	0.886	0.886	0.833	0.757	0.856	0.887	0.795
											0	0	0.002	0	0.663	0.82	0.64	0.778	0.719	0.668	0.429	0.586	0.82	0.778	0.714	0.748	0.742	0.789	0.692	0.777	0.747	0.808	0.668	0.637	0.857	0.892	0.813	0.749	0.891	0.908	0.779	0.809	0.878	0.891	0.828	0.755	0.885	0.906	0.776
											0	0	0.03	0	0.648	0.82	0.651	0.767	0.735	0.676	0.446	0.568	0.819	0.779	0.735	0.753	0.77	0.787	0.694	0.778	0.746	0.81	0.662	0.655	0.884	0.898	0.802	0.757	0.89	0.914	0.766	0.82	0.87	0.881	0.827	0.757	0.868	0.896	0.773
											0	0	0.082	0	0.655	0.828	0.702	0.765	0.757	0.687	0.525	0.546	0.818	0.74	0.721	0.722	0.732	0.776	0.685	0.809	0.747	0.807	0.71	0.659	0.885	0.902	0.811	0.759	0.899	0.904	0.774	0.796	0.884	0.891	0.812	0.743	0.878	0.904	0.786
											0	0	0.052	0	0.658	0.815	0.693	0.758	0.729	0.694	0.535	0.553	0.82	0.758	0.729	0.735	0.779	0.791	0.702	0.792	0.744	0.8	0.658	0.653	0.882	0.884	0.81	0.75	0.889	0.91	0.798	0.823	0.876	0.881	0.822	0.746	0.879	0.896	0.765
											0	0	0	0	0.755	0.71	0.723	0.727	0.814	0.49	0.005	0.481	0.892	0.552	0.697	0.676	0.785	0.647	0.724	0.727	0.845	0.668	0.676	0.667	0.894	0.881	0.794	0.764	0.898	0.912	0.772	0.817	0.926	0.797	0.811	0.747	0.895	0.834	0.783
											0	0	0	0	0.76	0.737	0.735	0.731	0.793	0.472	0	0.499	0.891	0.57	0.703	0.65	0.797	0.669	0.739	0.702	0.832	0.67	0.665	0.695	0.893	0.861	0.795	0.78	0.906	0.905	0.754	0.821	0.9	0.815	0.797	0.739	0.907	0.82	0.787
											0	0	0.017	0	0.773	0.725	0.767	0.746	0.793	0.485	0	0.476	0.884	0.554	0.699	0.671	0.805	0.652	0.748	0.695	0.861	0.65	0.672	0.702	0.893	0.863	0.779	0.773	0.917	0.915	0.756	0.804	0.915	0.798	0.804	0.743	0.903	0.822	0.802
											0	0	0.103	0	0.745	0.724	0.78	0.734	0.809	0.5	0.016	0.436	0.908	0.539	0.713	0.616	0.808	0.62	0.766	0.702	0.831	0.618	0.69	0.681	0.893	0.849	0.761	0.789	0.912	0.901	0.749	0.782	0.9	0.804	0.817	0.752	0.891	0.815	0.75
											0	0	0.05	0	0.76	0.725	0.773	0.73	0.794	0.496	0	0.463	0.894	0.548	0.702	0.612	0.814	0.618	0.734	0.705	0.842	0.632	0.683	0.673	0.887	0.857	0.764	0.782	0.901	0.909	0.744	0.789	0.904	0.867	0.815	0.753	0.897	0.809	0.746
											0	0	0	0	0.627	0.785	0.598	0.723	0.711	0.68	0.044	0.509	0.801	0.747	0.719	0.713	0.681	0.78	0.65	0.775	0.763	0.808	0.623	0.624	0.836	0.877	0.738	0.739	0.903	0.902	0.723	0.822	0.866	0.844	0.843	0.719	0.862	0.889	0.778
											0	0	0	0	0.632	0.795	0.609	0.739	0.707	0.673	0.163	0.511	0.804	0.756	0.717	0.709	0.717	0.771	0.667	0.748	0.734	0.797	0.652	0.655	0.834	0.875	0.769	0.719	0.891	0.903	0.758	0.786	0.873	0.863	0.847	0.704	0.871	0.889	0.77
											0	0	0	0	0.626	0.801	0.631	0.722	0.723	0.684	0.11	0.492	0.818	0.749	0.743	0.702	0.736	0.767	0.669	0.762	0.751	0.799	0.637	0.689	0.842	0.856	0.768	0.734	0.884	0.907	0.737	0.798	0.862	0.853	0.841	0.724	0.86	0.894	0.785
											0	0	0.02	0	0.651	0.796	0.702	0.734	0.746	0.688	0.465	0.497	0.819	0.734	0.713	0.648	0.692	0.766	0.674	0.754	0.731	0.801	0.685	0.676	0.879	0.897	0.787	0.738	0.883	0.904	0.766	0.763	0.87	0.869	0.858	0.712	0.855	0.886	0.796
											0	0	0	0	0.633	0.8	0.643	0.725	0.708	0.689	0.364	0.512	0.796	0.755	0.73	0.667	0.718	0.767	0.671	0.76	0.742	0.811	0.667	0.665	0.876	0.876	0.795	0.733	0.877	0.908	0.73	0.784	0.879	0.86	0.861	0.723	0.86	0.89	0.769
											0	0	0	0	0.724	0.673	0.704	0.687	0.805	0.496	0.021	0.443	0.884	0.558	0.681	0.662	0.776	0.632	0.71	0.683	0.849	0.676	0.689	0.631	0.875	0.876	0.761	0.795	0.899	0.914	0.745	0.794	0.903	0.825	0.761	0.781	0.918	0.84	0.779
											0	0	0	0	0.737	0.691	0.68	0.688	0.783	0.483	0	0.456	0.898	0.569	0.647	0.646	0.796	0.647	0.7	0.681	0.835	0.663	0.698	0.659	0.87	0.864	0.773	0.804	0.905	0.911	0.721	0.795	0.889	0.788	0.753	0.752	0.899	0.831	0.761
											0	0	0	0	0.744	0.708	0.741	0.701	0.794	0.473	0	0.439	0.897	0.538	0.661	0.641	0.803	0.648	0.718	0.651	0.844	0.643	0.72	0.7	0.878	0.853	0.784	0.775	0.913	0.903	0.727	0.786	0.879	0.851	0.791	0.745	0.899	0.849	0.75
											0	0	0.087	0	0.717	0.688	0.769	0.715	0.765	0.487	0	0.399	0.898	0.55	0.666	0.596	0.791	0.61	0.726	0.672	0.822	0.598	0.719	0.628	0.889	0.848	0.763	0.77	0.909	0.905	0.725	0.745	0.883	0.792	0.771	0.738	0.887	0.811	0.706
											0	0	0.039	0	0.736	0.708	0.749	0.712	0.782	0.488	0	0.433	0.876	0.534	0.653	0.627	0.82	0.619	0.724	0.663	0.822	0.612	0.718	0.663	0.879	0.844	0.764	0.777	0.911	0.903	0.708	0.774	0.88	0.794	0.799	0.73	0.878	0.827	0.758
											0	0	0	0	0.615	0.809	0.547	0.739	0.679	0.69	0.025	0.441	0.794	0.746	0.688	0.681	0.679	0.776	0.608	0.737	0.748	0.774	0.642	0.675	0.789	0.895	0.71	0.725	0.901	0.906	0.67	0.798	0.853	0.863	0.801	0.708	0.853	0.893	0.707
											0	0	0	0	0.599	0.809	0.578	0.755	0.664	0.678	0	0.459	0.796	0.762	0.69	0.675	0.72	0.78	0.632	0.724	0.727	0.786	0.625	0.672	0.818	0.879	0.716	0.718	0.908	0.914	0.696	0.788	0.871	0.849	0.815	0.69	0.858	0.897	0.744
											0	0	0	0	0.608	0.803	0.593	0.76	0.704	0.677	0.053	0.44	0.805	0.753	0.702	0.665	0.693	0.775	0.632	0.713	0.729	0.787	0.609	0.63	0.843	0.892	0.715	0.714	0.884	0.927	0.695	0.761	0.849	0.865	0.812	0.687	0.864	0.897	0.727
											0	0	0.012	0	0.613	0.806	0.642	0.726	0.669	0.694	0.151	0.47	0.806	0.721	0.684	0.641	0.675	0.769	0.657	0.732	0.723	0.762	0.684	0.653	0.892	0.891	0.75	0.721	0.884	0.913	0.726	0.722	0.855	0.853	0.803	0.682	0.86	0.892	0.737
											0	0	0	0	0.605	0.808	0.62	0.753	0.683	0.679	0.082	0.461	0.798	0.76	0.685	0.641	0.715	0.775	0.664	0.712	0.727	0.785	0.633	0.674	0.857	0.891	0.741	0.717	0.883	0.916	0.711	0.76	0.857	0.843	0.821	0.701	0.864	0.892	0.712
											0	0	0	0	0.732	0.658	0.621	0.673	0.804	0.473	0	0.456	0.882	0.549	0.683	0.658	0.778	0.657	0.671	0.68	0.83	0.649	0.655	0.647	0.88	0.874	0.755	0.707	0.902	0.908	0.729	0.727	0.916	0.775	0.759	0.713	0.906	0.847	0.744
											0	0	0	0	0.729	0.659	0.658	0.654	0.783	0.462	0	0.467	0.89	0.535	0.65	0.623	0.801	0.628	0.688	0.668	0.817	0.639	0.647	0.666	0.885	0.867	0.771	0.72	0.918	0.895	0.719	0.724	0.898	0.79	0.78	0.703	0.921	0.831	0.759
											0	0	0	0	0.74	0.672	0.672	0.675	0.769	0.466	0	0.447	0.874	0.53	0.651	0.626	0.81	0.634	0.696	0.655	0.814	0.614	0.672	0.655	0.887	0.863	0.767	0.73	0.917	0.906	0.728	0.702	0.915	0.764	0.757	0.7	0.897	0.847	0.751
											0	0	0.018	0	0.721	0.656	0.732	0.672	0.759	0.461	0	0.411	0.887	0.533	0.657	0.602	0.796	0.598	0.731	0.648	0.819	0.571	0.703	0.607	0.89	0.85	0.763	0.741	0.92	0.887	0.705	0.641	0.901	0.795	0.786	0.694	0.907	0.828	0.777
											0	0	0.008	0	0.738	0.678	0.688	0.668	0.767	0.468	0	0.415	0.88	0.529	0.657	0.598	0.809	0.604	0.71	0.65	0.82	0.597	0.679	0.632	0.891	0.85	0.775	0.733	0.925	0.906	0.701	0.678	0.901	0.775	0.787	0.697	0.902	0.821	0.774
											0	0	0	0	0.611	0.796	0.431	0.772	0.662	0.678	0.11	0.462	0.803	0.773	0.593	0.698	0.686	0.773	0.515	0.771	0.75	0.801	0.525	0.598	0.81	0.888	0.627	0.721	0.9	0.914	0.54	0.79	0.875	0.872	0.712	0.708	0.869	0.891	0.6
											0	0	0	0	0.61	0.806	0.454	0.745	0.641	0.685	0	0.475	0.797	0.766	0.578	0.685	0.675	0.783	0.514	0.739	0.751	0.803	0.56	0.656	0.835	0.895	0.629	0.721	0.903	0.913	0.562	0.778	0.848	0.857	0.709	0.696	0.876	0.901	0.626
											0	0	0	0	0.592	0.813	0.474	0.765	0.651	0.679	0	0.473	0.814	0.731	0.591	0.679	0.673	0.773	0.534	0.726	0.748	0.78	0.561	0.602	0.863	0.888	0.638	0.73	0.897	0.924	0.595	0.765	0.86	0.847	0.715	0.711	0.879	0.902	0.635
											0	0	0	0	0.609	0.802	0.548	0.739	0.658	0.69	0	0.469	0.814	0.741	0.592	0.59	0.652	0.771	0.581	0.732	0.758	0.78	0.564	0.647	0.905	0.916	0.649	0.72	0.893	0.923	0.608	0.746	0.89	0.845	0.708	0.708	0.875	0.902	0.622
											0	0	0	0	0.614	0.824	0.51	0.746	0.662	0.689	0	0.486	0.799	0.75	0.596	0.653	0.69	0.776	0.562	0.735	0.751	0.8	0.576	0.662	0.879	0.889	0.633	0.712	0.894	0.909	0.604	0.784	0.87	0.845	0.715	0.708	0.878	0.905	0.609
											0	0	0	0	0.719	0.678	0.638	0.58	0.798	0.454	0	0.336	0.891	0.557	0.678	0.578	0.798	0.651	0.68	0.61	0.847	0.68	0.691	0.564	0.884	0.865	0.743	0.643	0.905	0.894	0.727	0.614	0.91	0.783	0.763	0.623	0.918	0.859	0.744
											0	0	0	0	0.736	0.692	0.667	0.58	0.791	0.464	0	0.347	0.891	0.551	0.674	0.53	0.802	0.672	0.694	0.594	0.845	0.646	0.651	0.555	0.886	0.871	0.753	0.655	0.91	0.904	0.691	0.636	0.904	0.748	0.763	0.6	0.903	0.856	0.773
											0	0	0.003	0	0.722	0.686	0.706	0.587	0.773	0.477	0	0.346	0.894	0.539	0.65	0.525	0.807	0.656	0.696	0.571	0.831	0.628	0.684	0.539	0.891	0.854	0.769	0.644	0.913	0.9	0.708	0.563	0.884	0.793	0.769	0.597	0.905	0.852	0.749
											0	0	0.069	0	0.734	0.67	0.76	0.578	0.757	0.464	0	0.301	0.884	0.527	0.665	0.517	0.802	0.611	0.737	0.568	0.841	0.594	0.706	0.487	0.898	0.853	0.764	0.655	0.924	0.899	0.699	0.56	0.902	0.787	0.763	0.623	0.905	0.816	0.77
											0	0	0.023	0	0.722	0.684	0.73	0.584	0.769	0.475	0	0.319	0.888	0.55	0.653	0.493	0.817	0.625	0.705	0.561	0.829	0.616	0.698	0.568	0.887	0.858	0.755	0.651	0.924	0.896	0.701	0.57	0.891	0.764	0.766	0.602	0.892	0.832	0.757
											0	0	0	0	0.612	0.789	0.466	0.647	0.631	0.675	0	0.386	0.802	0.756	0.609	0.599	0.685	0.762	0.549	0.687	0.758	0.786	0.55	0.61	0.836	0.891	0.635	0.615	0.894	0.919	0.56	0.68	0.822	0.85	0.764	0.586	0.819	0.892	0.613
											0	0	0	0	0.611	0.799	0.467	0.61	0.643	0.668	0	0.36	0.803	0.758	0.623	0.556	0.68	0.762	0.554	0.655	0.739	0.771	0.546	0.604	0.847	0.876	0.661	0.595	0.896	0.93	0.572	0.659	0.852	0.847	0.768	0.57	0.859	0.891	0.656
											0	0	0	0	0.614	0.809	0.512	0.628	0.65	0.665	0	0.4	0.824	0.735	0.616	0.573	0.678	0.761	0.589	0.645	0.741	0.779	0.58	0.628	0.851	0.901	0.677	0.603	0.891	0.933	0.613	0.656	0.851	0.839	0.76	0.577	0.835	0.897	0.657
											0	0	0	0	0.628	0.795	0.551	0.607	0.669	0.668	0	0.39	0.819	0.718	0.607	0.523	0.686	0.757	0.617	0.65	0.765	0.749	0.606	0.647	0.883	0.912	0.694	0.596	0.891	0.933	0.62	0.664	0.852	0.838	0.77	0.581	0.861	0.898	0.625
											0	0	0	0	0.627	0.795	0.527	0.611	0.656	0.673	0	0.39	0.797	0.741	0.608	0.56	0.688	0.762	0.588	0.652	0.744	0.758	0.547	0.628	0.857	0.891	0.671	0.605	0.886	0.942	0.569	0.673	0.867	0.83	0.757	0.582	0.857	0.891	0.628
											0	0	0	0	0.714	0.688	0.601	0.597	0.787	0.481	0	0.354	0.879	0.57	0.559	0.604	0.771	0.661	0.608	0.608	0.85	0.681	0.59	0.605	0.879	0.865	0.633	0.664	0.908	0.888	0.645	0.58	0.917	0.74	0.633	0.653	0.927	0.824	0.623
											0	0	0.003	0	0.724	0.698	0.608	0.605	0.765	0.48	0	0.338	0.88	0.556	0.549	0.568	0.79	0.668	0.599	0.583	0.844	0.643	0.594	0.564	0.883	0.863	0.657	0.656	0.92	0.891	0.632	0.588	0.891	0.821	0.617	0.64	0.911	0.823	0.616
											0	0	0.012	0	0.725	0.667	0.624	0.615	0.778	0.501	0	0.362	0.886	0.57	0.545	0.573	0.8	0.636	0.614	0.58	0.844	0.641	0.61	0.611	0.883	0.865	0.637	0.666	0.924	0.9	0.624	0.588	0.892	0.771	0.67	0.624	0.913	0.831	0.606
											0	0	0.05	0	0.725	0.68	0.622	0.592	0.751	0.51	0	0.303	0.878	0.532	0.561	0.53	0.784	0.624	0.598	0.578	0.84	0.601	0.621	0.532	0.887	0.863	0.634	0.663	0.927	0.885	0.596	0.446	0.894	0.771	0.647	0.607	0.902	0.821	0.633
											0	0	0.027	0	0.723	0.7	0.616	0.602	0.754	0.487	0	0.337	0.883	0.559	0.552	0.535	0.799	0.634	0.62	0.577	0.838	0.614	0.619	0.592	0.87	0.859	0.627	0.665	0.921	0.9	0.617	0.482	0.891	0.784	0.636	0.615	0.91	0.83	0.615
											0	0	0	0	0.652	0.815	0.41	0.698	0.678	0.702	0	0.542	0.822	0.778	0.561	0.692	0.651	0.785	0.484	0.738	0.762	0.796	0.474	0.594	0.855	0.893	0.56	0.681	0.884	0.906	0.47	0.79	0.885	0.86	0.7	0.679	0.824	0.908	0.542
											0	0	0	0	0.645	0.809	0.426	0.693	0.672	0.685	0	0.531	0.832	0.785	0.563	0.676	0.696	0.793	0.503	0.736	0.754	0.765	0.495	0.628	0.864	0.917	0.581	0.661	0.886	0.922	0.466	0.779	0.879	0.857	0.704	0.644	0.856	0.901	0.552
											0	0	0	0	0.66	0.836	0.436	0.69	0.685	0.683	0	0.554	0.827	0.764	0.556	0.685	0.7	0.796	0.544	0.741	0.756	0.769	0.457	0.631	0.864	0.902	0.618	0.674	0.882	0.918	0.478	0.775	0.88	0.856	0.702	0.653	0.84	0.896	0.53
											0	0	0	0	0.65	0.829	0.522	0.695	0.7	0.695	0	0.534	0.832	0.753	0.542	0.646	0.711	0.771	0.578	0.725	0.775	0.751	0.489	0.611	0.859	0.909	0.597	0.656	0.883	0.925	0.531	0.757	0.865	0.846	0.683	0.659	0.851	0.904	0.536
											0	0	0	0	0.642	0.833	0.468	0.696	0.691	0.692	0	0.533	0.843	0.774	0.557	0.658	0.699	0.793	0.555	0.731	0.774	0.764	0.494	0.607	0.874	0.906	0.6	0.678	0.875	0.937	0.515	0.766	0.852	0.84	0.731	0.682	0.848	0.902	0.507
											0	0	0	0	0.738	0.682	0.709	0.545	0.813	0.54	0	0.277	0.894	0.599	0.614	0.578	0.809	0.685	0.693	0.597	0.863	0.687	0.647	0.585	0.89	0.906	0.734	0.599	0.916	0.879	0.795	0.454	0.924	0.811	0.686	0.592	0.926	0.829	0.717
											0	0	0	0	0.737	0.713	0.653	0.563	0.799	0.522	0	0.275	0.899	0.577	0.604	0.547	0.808	0.677	0.677	0.551	0.847	0.662	0.643	0.559	0.887	0.873	0.731	0.598	0.926	0.899	0.758	0.501	0.92	0.819	0.703	0.573	0.928	0.816	0.701
											0	0	0.003	0	0.732	0.702	0.723	0.556	0.79	0.523	0	0.265	0.902	0.578	0.607	0.536	0.818	0.661	0.674	0.554	0.856	0.651	0.631	0.566	0.892	0.888	0.745	0.637	0.929	0.899	0.748	0.492	0.908	0.791	0.754	0.558	0.934	0.84	0.712
											0.006	0	0.105	0	0.741	0.712	0.722	0.547	0.782	0.54	0	0.215	0.883	0.557	0.614	0.52	0.817	0.645	0.676	0.543	0.854	0.614	0.623	0.491	0.896	0.878	0.677	0.617	0.919	0.892	0.726	0.379	0.908	0.797	0.692	0.571	0.911	0.816	0.659
											0.002	0	0.048	0	0.748	0.716	0.709	0.54	0.791	0.519	0	0.255	0.893	0.569	0.606	0.505	0.815	0.654	0.675	0.542	0.845	0.626	0.635	0.523	0.896	0.877	0.711	0.625	0.932	0.89	0.743	0.415	0.897	0.792	0.717	0.545	0.923	0.836	0.691
											0	0	0	0	0.611	0.809	0.461	0.718	0.64	0.702	0	0.396	0.794	0.75	0.653	0.659	0.643	0.766	0.568	0.687	0.738	0.766	0.589	0.588	0.833	0.863	0.666	0.638	0.871	0.899	0.601	0.705	0.851	0.83	0.755	0.651	0.804	0.881	0.691
											0	0	0	0	0.612	0.825	0.498	0.698	0.648	0.686	0	0.394	0.799	0.758	0.64	0.616	0.661	0.779	0.601	0.651	0.748	0.742	0.595	0.641	0.85	0.886	0.663	0.602	0.875	0.913	0.565	0.695	0.844	0.831	0.756	0.6	0.833	0.881	0.657
											0	0	0	0	0.638	0.834	0.526	0.726	0.643	0.69	0	0.391	0.806	0.735	0.638	0.606	0.673	0.779	0.603	0.628	0.755	0.73	0.567	0.686	0.855	0.884	0.689	0.604	0.864	0.908	0.615	0.685	0.852	0.833	0.777	0.625	0.851	0.888	0.638
											0	0	0	0	0.642	0.812	0.553	0.673	0.664	0.691	0	0.36	0.809	0.735	0.643	0.57	0.691	0.779	0.634	0.601	0.743	0.708	0.593	0.568	0.83	0.89	0.713	0.612	0.873	0.915	0.659	0.669	0.847	0.835	0.776	0.606	0.831	0.884	0.661
											0	0	0	0	0.631	0.828	0.526	0.689	0.622	0.696	0	0.385	0.811	0.764	0.634	0.581	0.691	0.791	0.626	0.618	0.745	0.733	0.602	0.643	0.855	0.887	0.694	0.619	0.857	0.925	0.635	0.702	0.862	0.835	0.786	0.6	0.829	0.885	0.662
											0	0	0	0	0.728	0.695	0.579	0.691	0.788	0.502	0	0.399	0.876	0.581	0.603	0.614	0.809	0.647	0.62	0.59	0.847	0.68	0.708	0.608	0.87	0.895	0.699	0.688	0.889	0.874	0.66	0.62	0.906	0.744	0.775	0.694	0.903	0.814	0.687
											0	0	0	0	0.734	0.661	0.617	0.654	0.811	0.498	0	0.386	0.886	0.574	0.588	0.579	0.802	0.652	0.612	0.566	0.841	0.641	0.731	0.606	0.873	0.881	0.696	0.69	0.9	0.885	0.641	0.602	0.913	0.745	0.74	0.671	0.905	0.815	0.696
											0	0	0	0	0.731	0.705	0.63	0.668	0.795	0.502	0	0.381	0.881	0.55	0.577	0.561	0.809	0.641	0.61	0.567	0.83	0.616	0.721	0.588	0.88	0.882	0.709	0.687	0.906	0.896	0.64	0.608	0.902	0.757	0.788	0.634	0.901	0.828	0.724
											0.014	0	0.023	0	0.746	0.688	0.69	0.649	0.778	0.505	0	0.351	0.865	0.529	0.585	0.536	0.81	0.614	0.636	0.564	0.831	0.58	0.767	0.514	0.876	0.845	0.755	0.68	0.906	0.893	0.654	0.535	0.897	0.773	0.786	0.602	0.884	0.795	0.729
											0.004	0	0	0	0.736	0.685	0.648	0.656	0.79	0.501	0	0.364	0.869	0.555	0.581	0.558	0.802	0.631	0.625	0.557	0.818	0.606	0.757	0.54	0.876	0.834	0.711	0.667	0.908	0.907	0.661	0.516	0.892	0.79	0.789	0.609	0.887	0.815	0.721
											0	0	0	0	0.619	0.816	0.542	0.604	0.645	0.682	0	0.376	0.825	0.721	0.665	0.569	0.659	0.78	0.606	0.568	0.752	0.74	0.617	0.622	0.852	0.886	0.636	0.521	0.894	0.936	0.548	0.616	0.909	0.842	0.754	0.543	0.827	0.877	0.639
											0	0	0	0	0.621	0.823	0.548	0.569	0.639	0.666	0	0.364	0.814	0.745	0.655	0.545	0.668	0.793	0.608	0.524	0.748	0.722	0.654	0.519	0.852	0.905	0.634	0.475	0.894	0.928	0.628	0.612	0.864	0.849	0.786	0.496	0.83	0.888	0.65
											0	0	0	0	0.624	0.828	0.56	0.579	0.643	0.67	0	0.398	0.812	0.734	0.655	0.554	0.684	0.803	0.637	0.519	0.747	0.719	0.672	0.596	0.85	0.913	0.667	0.487	0.882	0.941	0.604	0.602	0.839	0.861	0.801	0.498	0.851	0.885	0.648
											0	0	0	0	0.639	0.811	0.575	0.555	0.655	0.678	0	0.385	0.821	0.733	0.658	0.522	0.697	0.772	0.664	0.475	0.77	0.732	0.675	0.574	0.821	0.902	0.696	0.494	0.876	0.927	0.609	0.572	0.84	0.856	0.766	0.472	0.861	0.887	0.656
											0	0	0	0	0.644	0.825	0.579	0.598	0.659	0.671	0	0.422	0.816	0.734	0.656	0.524	0.697	0.797	0.651	0.497	0.745	0.723	0.642	0.544	0.837	0.908	0.666	0.487	0.872	0.933	0.623	0.588	0.871	0.852	0.779	0.484	0.853	0.898	0.642
											0	0	0	0	0.728	0.694	0.517	0.695	0.775	0.523	0	0.354	0.871	0.586	0.519	0.676	0.794	0.657	0.535	0.617	0.812	0.667	0.662	0.684	0.891	0.911	0.613	0.697	0.907	0.899	0.624	0.502	0.918	0.754	0.613	0.684	0.917	0.822	0.65
											0	0	0	0	0.716	0.703	0.52	0.68	0.772	0.51	0	0.351	0.88	0.563	0.486	0.639	0.788	0.655	0.516	0.607	0.804	0.643	0.689	0.681	0.872	0.884	0.601	0.701	0.905	0.907	0.593	0.565	0.926	0.761	0.596	0.672	0.917	0.818	0.631
											0.002	0	0	0	0.728	0.67	0.552	0.656	0.765	0.505	0	0.328	0.887	0.561	0.497	0.609	0.795	0.643	0.532	0.571	0.832	0.637	0.725	0.652	0.876	0.872	0.625	0.701	0.913	0.903	0.59	0.514	0.926	0.768	0.666	0.632	0.913	0.82	0.637
											0.017	0	0.02	0	0.739	0.679	0.589	0.662	0.766	0.508	0	0.353	0.872	0.524	0.499	0.595	0.805	0.627	0.543	0.579	0.84	0.602	0.709	0.602	0.878	0.816	0.631	0.685	0.913	0.895	0.6	0.496	0.894	0.741	0.686	0.601	0.898	0.792	0.669
											0.006	0	0	0	0.732	0.691	0.578	0.663	0.774	0.505	0	0.335	0.879	0.559	0.49	0.621	0.79	0.641	0.524	0.574	0.824	0.611	0.719	0.625	0.876	0.84	0.623	0.688	0.915	0.901	0.587	0.551	0.896	0.756	0.623	0.593	0.905	0.792	0.647
											0	0	0	0	0.577	0.824	0.511	0.659	0.622	0.693	0	0.414	0.822	0.777	0.668	0.673	0.634	0.794	0.606	0.612	0.752	0.752	0.647	0.555	0.861	0.909	0.624	0.596	0.906	0.926	0.545	0.725	0.863	0.856	0.681	0.638	0.853	0.896	0.55
											0	0	0	0	0.586	0.834	0.496	0.673	0.617	0.677	0	0.395	0.807	0.761	0.656	0.651	0.648	0.807	0.614	0.612	0.751	0.729	0.623	0.181	0.853	0.907	0.636	0.582	0.904	0.934	0.601	0.695	0.844	0.855	0.718	0.624	0.839	0.907	0.577
											0	0	0	0	0.599	0.838	0.516	0.652	0.639	0.679	0	0.419	0.824	0.778	0.664	0.644	0.671	0.825	0.649	0.598	0.737	0.729	0.632	0.622	0.859	0.912	0.637	0.57	0.905	0.936	0.571	0.698	0.835	0.874	0.767	0.599	0.861	0.907	0.586
											0	0	0	0	0.618	0.832	0.555	0.675	0.626	0.694	0	0.417	0.821	0.771	0.663	0.622	0.672	0.809	0.683	0.547	0.775	0.746	0.631	0.327	0.848	0.917	0.688	0.567	0.905	0.93	0.63	0.658	0.822	0.867	0.749	0.573	0.872	0.904	0.643
											0	0	0	0	0.599	0.825	0.544	0.663	0.633	0.686	0	0.434	0.807	0.775	0.669	0.635	0.672	0.813	0.669	0.579	0.755	0.742	0.625	0.478	0.858	0.925	0.69	0.564	0.894	0.934	0.605	0.677	0.858	0.868	0.731	0.551	0.87	0.903	0.611
											0.004	0	0	0	0.745	0.694	0.575	0.738	0.797	0.486	0	0.362	0.88	0.558	0.586	0.629	0.803	0.649	0.612	0.576	0.852	0.654	0.772	0.686	0.912	0.891	0.657	0.681	0.918	0.901	0.682	0.533	0.919	0.769	0.735	0.71	0.934	0.841	0.692
											0.008	0	0.004	0	0.746	0.691	0.626	0.717	0.786	0.484	0	0.296	0.896	0.552	0.579	0.593	0.811	0.65	0.6	0.536	0.853	0.653	0.765	0.675	0.903	0.891	0.677	0.691	0.913	0.92	0.678	0.557	0.922	0.744	0.727	0.669	0.928	0.821	0.682
											0.006	0	0.015	0	0.734	0.662	0.618	0.697	0.77	0.475	0	0.323	0.891	0.546	0.594	0.569	0.816	0.631	0.617	0.537	0.855	0.634	0.77	0.641	0.906	0.849	0.681	0.672	0.92	0.91	0.657	0.499	0.93	0.757	0.768	0.631	0.92	0.801	0.669
											0.022	0	0.081	0	0.75	0.681	0.629	0.669	0.777	0.505	0	0.337	0.891	0.513	0.587	0.555	0.836	0.602	0.63	0.53	0.865	0.597	0.751	0.596	0.893	0.882	0.633	0.656	0.924	0.906	0.657	0.481	0.91	0.741	0.714	0.589	0.916	0.78	0.444
											0.017	0	0.037	0	0.741	0.672	0.628	0.684	0.781	0.488	0	0.318	0.896	0.529	0.574	0.553	0.82	0.604	0.625	0.523	0.868	0.604	0.771	0.593	0.89	0.843	0.623	0.627	0.923	0.92	0.64	0.527	0.918	0.757	0.735	0.593	0.925	0.808	0.632
											0	0	0	0	0.597	0.853	0.42	0.772	0.644	0.717	0	0.309	0.82	0.793	0.587	0.713	0.636	0.838	0.502	0.651	0.755	0.781	0.55	0.31	0.862	0.903	0.47	0.646	0.876	0.912	0.396	0.739	0.852	0.861	0.609	0.685	0.849	0.899	0.416
											0	0	0	0	0.597	0.855	0.432	0.752	0.633	0.701	0	0.226	0.81	0.789	0.579	0.716	0.664	0.843	0.524	0.643	0.754	0.772	0.52	0.234	0.861	0.907	0.489	0.639	0.904	0.924	0.471	0.683	0.863	0.856	0.546	0.688	0.854	0.915	0.476
											0	0	0	0	0.614	0.856	0.448	0.724	0.646	0.711	0	0.329	0.824	0.801	0.58	0.695	0.681	0.846	0.549	0.638	0.744	0.772	0.51	0.153	0.862	0.904	0.498	0.654	0.889	0.922	0.457	0.702	0.843	0.875	0.655	0.677	0.869	0.911	0.48
											0	0	0	0	0.627	0.853	0.508	0.719	0.668	0.724	0	0.379	0.829	0.798	0.584	0.669	0.704	0.834	0.59	0.596	0.755	0.778	0.542	0.282	0.852	0.914	0.576	0.622	0.879	0.919	0.501	0.688	0.871	0.86	0.659	0.637	0.881	0.896	0.579
											0	0	0	0	0.622	0.853	0.469	0.727	0.648	0.712	0	0.366	0.818	0.797	0.582	0.656	0.684	0.838	0.561	0.61	0.742	0.767	0.537	0.2	0.873	0.911	0.54	0.628	0.899	0.92	0.495	0.705	0.855	0.864	0.661	0.644	0.863	0.911	0.513
											0.005	0	0	0	0.766	0.664	0.581	0.639	0.795	0.502	0	0.262	0.88	0.575	0.662	0.573	0.812	0.656	0.637	0.522	0.879	0.66	0.714	0.587	0.885	0.903	0.65	0.613	0.895	0.894	0.696	0.427	0.898	0.78	0.707	0.559	0.938	0.821	0.613
											0.009	0	0	0	0.754	0.729	0.585	0.625	0.782	0.491	0	0.216	0.885	0.592	0.63	0.545	0.814	0.652	0.646	0.479	0.856	0.639	0.671	0.571	0.886	0.902	0.657	0.61	0.896	0.91	0.685	0.493	0.914	0.785	0.702	0.528	0.939	0.836	0.627
											0.009	0	0	0	0.755	0.698	0.644	0.621	0.777	0.498	0	0.221	0.889	0.569	0.613	0.53	0.821	0.635	0.667	0.484	0.872	0.648	0.695	0.574	0.885	0.85	0.639	0.627	0.906	0.911	0.698	0.404	0.915	0.78	0.744	0.537	0.939	0.809	0.625
											0.032	0	0.129	0	0.763	0.661	0.645	0.589	0.781	0.499	0	0.209	0.885	0.551	0.63	0.458	0.844	0.604	0.686	0.47	0.892	0.614	0.639	0.508	0.886	0.845	0.622	0.566	0.902	0.905	0.709	0.391	0.927	0.795	0.714	0.446	0.925	0.788	0.538
											0.019	0	0.046	0	0.756	0.695	0.645	0.599	0.777	0.495	0	0.241	0.883	0.558	0.633	0.471	0.821	0.621	0.702	0.463	0.882	0.611	0.65	0.55	0.883	0.864	0.658	0.595	0.913	0.907	0.688	0.338	0.918	0.776	0.726	0.453	0.93	0.806	0.605
											0	0	0	0	0.603	0.837	0.316	0.673	0.633	0.706	0	0.088	0.815	0.77	0.506	0.663	0.641	0.814	0.403	0.612	0.779	0.734	0.419	0	0.856	0.901	0.374	0.629	0.881	0.933	0.341	0.7	0.849	0.852	0.504	0.615	0.847	0.871	0.326
											0	0	0	0	0.62	0.829	0.326	0.677	0.651	0.697	0	0.146	0.811	0.768	0.494	0.637	0.663	0.822	0.432	0.6	0.752	0.743	0.438	0.016	0.865	0.908	0.39	0.596	0.909	0.947	0.305	0.685	0.888	0.863	0.5	0.628	0.859	0.886	0.358
											0	0	0	0	0.62	0.847	0.354	0.68	0.662	0.7	0	0.152	0.822	0.775	0.478	0.631	0.686	0.83	0.448	0.597	0.767	0.721	0.392	0	0.865	0.919	0.42	0.592	0.896	0.947	0.373	0.693	0.879	0.879	0.54	0.616	0.858	0.884	0.362
											0	0	0	0	0.648	0.834	0.388	0.636	0.663	0.699	0	0.257	0.816	0.751	0.483	0.567	0.692	0.817	0.476	0.572	0.765	0.745	0.46	0.032	0.857	0.92	0.478	0.548	0.883	0.933	0.366	0.65	0.846	0.858	0.482	0.567	0.88	0.89	0.467
											0	0	0	0	0.63	0.831	0.356	0.65	0.652	0.709	0	0.3	0.811	0.749	0.47	0.589	0.705	0.819	0.457	0.579	0.748	0.744	0.396	0.005	0.87	0.924	0.453	0.57	0.906	0.94	0.342	0.676	0.892	0.87	0.577	0.59	0.867	0.887	0.365
											0.005	0	0	0	0.739	0.708	0.554	0.538	0.794	0.517	0	0.047	0.881	0.581	0.624	0.5	0.818	0.661	0.629	0.427	0.863	0.651	0.636	0.457	0.886	0.889	0.628	0.521	0.908	0.895	0.666	0.401	0.89	0.796	0.662	0.467	0.926	0.822	0.52
											0.009	0	0.021	0	0.745	0.724	0.565	0.533	0.779	0.499	0	0.031	0.891	0.592	0.606	0.456	0.816	0.65	0.646	0.394	0.85	0.659	0.649	0.47	0.898	0.887	0.601	0.494	0.907	0.909	0.68	0.413	0.906	0.781	0.654	0.451	0.928	0.812	0.598
											0.02	0	0.075	0	0.726	0.726	0.558	0.522	0.78	0.501	0	0.021	0.897	0.571	0.617	0.395	0.822	0.634	0.651	0.381	0.855	0.631	0.593	0.409	0.91	0.865	0.613	0.509	0.921	0.906	0.677	0.34	0.915	0.79	0.643	0.419	0.919	0.825	0.508
											0.037	0	0.202	0	0.75	0.694	0.522	0.491	0.796	0.514	0	0.02	0.894	0.552	0.625	0.355	0.835	0.625	0.622	0.359	0.861	0.583	0.559	0.416	0.894	0.823	0.496	0.471	0.917	0.91	0.661	0.33	0.91	0.767	0.586	0.344	0.925	0.804	0.24
											0.023	0	0.123	0	0.739	0.707	0.545	0.508	0.787	0.518	0	0.041	0.879	0.559	0.608	0.343	0.822	0.637	0.629	0.392	0.871	0.605	0.586	0.403	0.915	0.839	0.463	0.489	0.919	0.911	0.666	0.339	0.909	0.771	0.622	0.355	0.927	0.797	0.496
											0	0	0	0	0.595	0.854	0.324	0.547	0.622	0.716	0	0.241	0.814	0.771	0.563	0.685	0.63	0.812	0.489	0.667	0.816	0.722	0.469	0	0.825	0.891	0.491	0.684	0.904	0.942	0.397	0.78	0.872	0.866	0.551	0.751	0.877	0.884	0.321
											0	0	0	0	0.603	0.834	0.309	0.583	0.641	0.702	0	0.303	0.822	0.775	0.545	0.707	0.65	0.821	0.486	0.66	0.779	0.716	0.451	0	0.865	0.899	0.405	0.658	0.913	0.939	0.431	0.76	0.845	0.871	0.645	0.73	0.878	0.887	0.385
											0	0	0	0	0.619	0.838	0.377	0.634	0.649	0.7	0	0.423	0.814	0.766	0.561	0.684	0.678	0.836	0.518	0.667	0.784	0.725	0.484	0	0.877	0.917	0.539	0.663	0.922	0.948	0.461	0.72	0.881	0.868	0.595	0.721	0.875	0.884	0.455
											0	0	0	0	0.637	0.833	0.418	0.669	0.646	0.717	0	0.491	0.822	0.762	0.552	0.69	0.679	0.812	0.548	0.693	0.782	0.733	0.465	0	0.884	0.907	0.566	0.633	0.918	0.937	0.5	0.719	0.832	0.851	0.634	0.7	0.875	0.873	0.463
											0	0	0	0	0.626	0.835	0.392	0.648	0.658	0.7	0	0.464	0.825	0.763	0.559	0.689	0.691	0.816	0.527	0.686	0.794	0.721	0.466	0	0.897	0.91	0.461	0.643	0.927	0.937	0.472	0.752	0.854	0.86	0.635	0.697	0.877	0.873	0.455
											0.01	0	0.072	0	0.728	0.715	0.614	0.622	0.801	0.488	0	0.06	0.879	0.585	0.646	0.516	0.832	0.65	0.775	0.431	0.863	0.659	0.62	0.53	0.898	0.894	0.55	0.555	0.903	0.92	0.783	0.502	0.891	0.763	0.451	0.485	0.917	0.85	0.532
											0.015	0	0.129	0	0.735	0.729	0.671	0.57	0.784	0.511	0	0.037	0.884	0.589	0.658	0.461	0.827	0.661	0.75	0.408	0.839	0.66	0.57	0.525	0.896	0.874	0.544	0.561	0.903	0.907	0.744	0.458	0.892	0.758	0.481	0.472	0.929	0.833	0.604
											0.021	0	0.168	0	0.728	0.709	0.588	0.605	0.795	0.485	0	0.05	0.895	0.582	0.625	0.399	0.818	0.639	0.722	0.377	0.836	0.635	0.521	0.453	0.902	0.862	0.461	0.536	0.92	0.923	0.721	0.389	0.899	0.766	0.456	0.454	0.924	0.821	0.569
											0.043	0	0.35	0	0.743	0.694	0.501	0.59	0.8	0.513	0	0.055	0.887	0.537	0.61	0.368	0.829	0.613	0.631	0.335	0.855	0.602	0.399	0.387	0.89	0.854	0.453	0.53	0.911	0.922	0.62	0.388	0.912	0.776	0.379	0.375	0.918	0.791	0.152
											0.029	0	0.244	0	0.74	0.692	0.571	0.566	0.786	0.504	0	0.041	0.885	0.55	0.594	0.378	0.825	0.635	0.676	0.372	0.855	0.606	0.491	0.421	0.902	0.853	0.432	0.518	0.909	0.922	0.682	0.364	0.885	0.748	0.393	0.375	0.918	0.817	0.222
											0	0	0	0	0.585	0.857	0.386	0.467	0.624	0.733	0	0.41	0.808	0.793	0.595	0.548	0.636	0.807	0.489	0.553	0.802	0.71	0.441	0	0.848	0.908	0.422	0.621	0.884	0.922	0.489	0.42	0.847	0.867	0.622	0.555	0.874	0.864	0.406
											0	0	0	0	0.61	0.849	0.405	0.407	0.625	0.725	0	0.406	0.818	0.79	0.581	0.531	0.654	0.831	0.538	0.575	0.759	0.713	0.432	0	0.888	0.919	0.509	0.647	0.9	0.934	0.481	0.203	0.86	0.865	0.632	0.517	0.883	0.859	0.495
											0	0	0	0	0.631	0.851	0.428	0.61	0.64	0.709	0	0.498	0.827	0.791	0.573	0.573	0.675	0.844	0.55	0.609	0.771	0.713	0.426	0	0.88	0.923	0.482	0.669	0.909	0.933	0.506	0.483	0.895	0.873	0.585	0.643	0.888	0.863	0.539
											0	0	0	0	0.639	0.822	0.467	0.625	0.667	0.728	0	0.646	0.821	0.784	0.591	0.619	0.693	0.822	0.582	0.664	0.798	0.713	0.483	0	0.89	0.913	0.561	0.773	0.906	0.934	0.539	0.677	0.876	0.867	0.674	0.704	0.885	0.866	0.542
											0	0	0	0	0.638	0.85	0.435	0.573	0.659	0.725	0	0.637	0.817	0.785	0.571	0.595	0.687	0.831	0.573	0.638	0.77	0.722	0.441	0	0.889	0.926	0.517	0.728	0.912	0.932	0.501	0.624	0.862	0.872	0.566	0.669	0.876	0.863	0.523
											0.009	0	0	0	0.74	0.753	0.67	0.677	0.806	0.499	0	0.149	0.874	0.606	0.078	0.525	0.825	0.648	0.567	0.488	0.798	0.671	0.175	0.517	0.894	0.91	0.56	0.6	0.881	0.907	0.577	0.506	0.911	0.778	0.515	0.437	0.906	0.845	0.343
											0.014	0	0.02	0	0.741	0.757	0.618	0.66	0.798	0.518	0	0.118	0.886	0.613	0.232	0.23	0.811	0.659	0.493	0.436	0.796	0.663	0.153	0.49	0.908	0.866	0.476	0.619	0.896	0.926	0.543	0.488	0.913	0.752	0.456	0.381	0.922	0.841	0.277
											0.024	0	0.111	0	0.745	0.753	0.587	0.65	0.799	0.512	0	0.1	0.898	0.588	0.192	0.321	0.825	0.645	0.634	0.422	0.806	0.64	0.191	0.474	0.903	0.857	0.47	0.604	0.907	0.917	0.59	0.475	0.904	0.753	0.421	0.421	0.925	0.822	0.104
											0.052	0	0.27	0	0.773	0.714	0.534	0.619	0.808	0.509	0	0.114	0.88	0.544	0.232	0.191	0.859	0.612	0.696	0.402	0.825	0.61	0.168	0.426	0.898	0.811	0.465	0.59	0.893	0.914	0.495	0.404	0.916	0.757	0.377	0.365	0.932	0.82	0.049
											0.035	0	0.166	0	0.757	0.746	0.558	0.618	0.798	0.509	0	0.072	0.883	0.56	0.165	0.256	0.842	0.648	0.707	0.406	0.813	0.617	0.175	0.455	0.898	0.823	0.477	0.598	0.899	0.93	0.617	0.478	0.903	0.765	0.365	0.372	0.92	0.828	0.098
											0.00140053	0	0.03226	0	0.539485	0.58027	0.628117	0.708418	0.670647	0.424095	0.438283	0.519557	0.713641	0.544459	0.714363	0.63338	0.58883	0.559575	0.66863	0.681355	0.596918	0.576011	0.706777	0.60108	0.69106	0.63665	0.75463	0.73547	0.669282	0.631325	0.751335	0.774942	0.704408	0.654443	0.751442	0.698362	0.735496	0.671047	0.729017
											0.00841513				0.614072				0.513146				0.651461				0.624597				0.620196				0.704453				0.706721				0.702164				0.71481
[truncated: 57 more columns]

## Sheet: Fig.3
cross-sectional area (in units of pixels) of the manual segmentation by operator 1	DSC for manual segmentation	DSC for auto-segmentation			Fig 3. Scatter plot of CSA (in units of pixels) and DSC in model validation datasets.
13	0	0
55	0	0.162
74	0	0.239
89	0.714	0.488
125	0.792	0.577
174	0.843	0.846											Auto-segmentation
215	0.443	0.824											Manual segmentation
249	0.887	0.823
269	0.888	0.817
342	0.941	0.865
395	0.935	0.868
402	0.915	0.831
448	0.892	0.844
511	0.941	0.873
604	0.949	0.887
621	0.965	0.919
612	0.943	0.921
689	0.95	0.916
695	0.952	0.914
733	0.941	0.914
809	0.858	0.911
847	0.891	0.907
858	0.899	0.913
936	0.854	0.915
922	0.853	0.907
1058	0.793	0.902
1014	0.937	0.909
953	0.926	0.882
940	0.907	0.876
971	0.898	0.91
985	0.928	0.895
944	0.917	0.879
921	0.823	0.863
966	0.881	0.878
905	0.943	0.873
1056	0.874	0.899
985	0.889	0.891
992	0.837	0.897
1059	0.904	0.921
1076	0.906	0.923
1039	0.903	0.874
1077	0.928	0.902
1171	0.836	0.854
1214	0.943	0.849
877	0.913	0.842
1004	0.893	0.882
1144	0.909	0.883
1013	0.913	0.862
992	0.893	0.886
1014	0.961	0.866
927	0.917	0.892
1030	0.893	0.862
1022	0.954	0.903
897	0.914	0.841
1020	0.909	0.854
859	0.907	0.866
816	0.897	0.86
892	0.925	0.884
880	0.91	0.862
844	0.954	0.851
743	0.939	0.839
829	0.922	0.804
763	0.821	0.833
742	0.936	0.844
732	0.94	0.772
643	0.918	0.781
710	0.875	0.69
643	0.937	0.605
498	0.903	0.665
431	0.799	0.557
417	0.954	0.664
507	0.947	0.519
492	0.934	0.602
347	0.682	0.656
208	0.852	0.67
171	0.006	0
265	0.45	0.281
165	0.272	0.032
161	0.27	0.183
86	0.339	0
56	0	0
32	0	0
30	0	0
11	0	0
13	0.457	0.148
13	0.31	0.278
50	0.633	0.483
99	0.775	0.672
100	0.719	0.611
192	0.918	0.844
171	0.827	0.747
263	0.912	0.838
324	0.922	0.88
376	0.942	0.889
409	0.933	0.862
457	0.923	0.88
457	0.915	0.883
493	0.942	0.901
523	0.936	0.905
543	0.953	0.913
597	0.959	0.918
636	0.945	0.934
700	0.858	0.909
645	0.906	0.883
689	0.952	0.883
804	0.813	0.883
815	0.829	0.858
796	0.83	0.797
857	0.897	0.867
782	0.864	0.83
836	0.852	0.819
810	0.892	0.792
801	0.9	0.763
741	0.935	0.791
734	0.91	0.849
662	0.893	0.797
775	0.893	0.84
744	0.885	0.816
902	0.826	0.835
731	0.826	0.784
736	0.889	0.807
887	0.928	0.825
908	0.918	0.778
863	0.936	0.848
839	0.888	0.862
830	0.925	0.801
859	0.93	0.823
933	0.884	0.868
770	0.91	0.798
696	0.904	0.763
821	0.924	0.785
962	0.778	0.796
692	0.907	0.716
806	0.799	0.717
980	0.955	0.849
1033	0.937	0.834
997	0.914	0.848
1170	0.944	0.873
1071	0.728	0.737
982	0.811	0.817
1061	0.915	0.835
989	0.812	0.844
968	0.826	0.844
757	0.6	0.795
805	0.969	0.847
789	0.929	0.849
747	0.932	0.797
658	0.952	0.794
717	0.812	0.837
617	0.918	0.877
624	0.923	0.837
723	0.791	0.836
580	0.851	0.759
503	0.819	0.854
473	0.854	0.832
277	0.83	0.571
394	0.761	0.75
192	0.392	0.427
281	0.795	0.617
341	0.641	0.733
131	0.884	0.457
157	0.685	0.538
172	0.651	0.649
122	0.701	0.374
78	0.704	0.286

## Sheet: Fig.4
	Manual segmentation	Auto-segmentation			Fig 4. Comparison of the similarity of segmentation for two segmentation methods.
DSC
DSC	0	0
DSC
DSC	0	0.162
DSC	0	0.239
DSC	0.714	0.488
DSC	0.792	0.577
DSC	0.843	0.846
DSC	0.443	0.824
DSC	0.887	0.823
DSC	0.888	0.817
DSC	0.941	0.865
DSC	0.935	0.868
DSC	0.915	0.831
DSC	0.892	0.844
DSC	0.941	0.873
DSC	0.949	0.887
DSC	0.965	0.919
DSC	0.943	0.921
DSC	0.95	0.916
DSC	0.952	0.914
DSC	0.941	0.914
DSC	0.858	0.911
DSC	0.891	0.907
DSC	0.899	0.913
DSC	0.854	0.915
DSC	0.853	0.907
DSC	0.793	0.902
DSC	0.937	0.909
DSC	0.926	0.882
DSC	0.907	0.876
DSC	0.898	0.91
DSC	0.928	0.895
DSC	0.917	0.879
DSC	0.823	0.863
DSC	0.881	0.878
DSC	0.943	0.873
DSC	0.874	0.899
DSC	0.889	0.891
DSC	0.837	0.897
DSC	0.904	0.921
DSC	0.906	0.923
DSC	0.903	0.874
DSC	0.928	0.902
DSC	0.836	0.854
DSC	0.943	0.849
DSC	0.913	0.842
DSC	0.893	0.882
DSC	0.909	0.883
DSC	0.913	0.862
DSC	0.893	0.886
DSC	0.961	0.866
DSC	0.917	0.892
DSC	0.893	0.862
DSC	0.954	0.903
DSC	0.914	0.841
DSC	0.909	0.854
DSC	0.907	0.866
DSC	0.897	0.86
DSC	0.925	0.884
DSC	0.91	0.862
DSC	0.954	0.851
DSC	0.939	0.839
DSC	0.922	0.804
DSC	0.821	0.833
DSC	0.936	0.844
DSC	0.94	0.772
DSC	0.918	0.781
DSC	0.875	0.69
DSC	0.937	0.605
DSC	0.903	0.665
DSC	0.799	0.557
DSC	0.954	0.664
DSC	0.947	0.519
DSC	0.934	0.602
DSC	0.682	0.656
DSC	0.852	0.67
DSC	0.006	0
DSC	0.45	0.281
DSC	0.272	0.032
DSC	0.27	0.183
DSC	0.339	0
DSC	0	0
DSC	0	0
DSC
DSC	0	0
DSC
DSC
DSC
DSC
DSC	0	0
DSC	0.457	0.148
DSC	0.31	0.278
DSC	0.633	0.483
DSC	0.775	0.672
DSC	0.719	0.611
DSC	0.918	0.844
DSC	0.827	0.747
DSC	0.912	0.838
DSC	0.922	0.88
DSC	0.942	0.889
DSC	0.933	0.862
DSC	0.923	0.88
DSC	0.915	0.883
DSC	0.942	0.901
DSC	0.936	0.905
DSC	0.953	0.913
DSC	0.959	0.918
DSC	0.945	0.934
DSC	0.858	0.909
DSC	0.906	0.883
DSC	0.952	0.883
DSC	0.813	0.883
DSC	0.829	0.858
DSC	0.83	0.797
DSC	0.897	0.867
DSC	0.864	0.83
DSC	0.852	0.819
DSC	0.892	0.792
DSC	0.9	0.763
DSC	0.935	0.791
DSC	0.91	0.849
DSC	0.893	0.797
DSC	0.893	0.84
DSC	0.885	0.816
DSC	0.826	0.835
DSC	0.826	0.784
DSC	0.889	0.807
DSC	0.928	0.825
DSC	0.918	0.778
DSC	0.936	0.848
DSC	0.888	0.862
DSC	0.925	0.801
DSC	0.93	0.823
DSC	0.884	0.868
DSC	0.91	0.798
DSC	0.904	0.763
DSC	0.924	0.785
DSC	0.778	0.796
DSC	0.907	0.716
DSC	0.799	0.717
DSC	0.955	0.849
DSC	0.937	0.834
DSC	0.914	0.848
DSC	0.944	0.873
DSC	0.728	0.737
DSC	0.811	0.817
DSC	0.915	0.835
DSC	0.812	0.844
DSC	0.826	0.844
DSC	0.6	0.795
DSC	0.969	0.847
DSC	0.929	0.849
DSC	0.932	0.797
DSC	0.952	0.794
DSC	0.812	0.837
DSC	0.918	0.877
DSC	0.923	0.837
DSC	0.791	0.836
DSC	0.851	0.759
DSC	0.819	0.854
DSC	0.854	0.832
DSC	0.83	0.571
DSC	0.761	0.75
DSC	0.392	0.427
DSC	0.795	0.617
DSC	0.641	0.733
DSC	0.884	0.457
DSC	0.685	0.538
DSC	0.651	0.649
DSC	0.701	0.374
DSC	0.704	0.286
VS
VS	2	1.72043
VS
VS	1.92857	1.05983
VS	1.74684	1.06918
VS	0.504202	0.825083
VS	0.376623	0.652291
VS	0.233503	0.148936
VS	0.885906	0.154506
VS	0.158965	0.234043
VS	0.197655	0.191597
VS	0.0786517	0.102635
VS	0.0466321	0.171296
VS	0.160183	0.255965
VS	0.178862	0.220457
VS	0.0735156	0.163522
VS	0.0150125	0.0150125
VS	0	0.00646204
VS	0.0739575	0.0586836
VS	0.0314286	0.0186916
VS	0.0801105	0.0353357
VS	0.0723208	0.040107
VS	0.160214	0.0250313
VS	0.0810811	0.0214797
VS	0.117212	0.0399772
VS	0.157925	0.0183288
VS	0.205742	0.0330667
VS	0.282632	0.0755272
VS	0.0599289	0.00981354
VS	0.0538793	0.143205
VS	0.079646	0.183575
VS	0.131723	0.129995
VS	0.103577	0.127376
VS	0.04329	0.1881
VS	0.309718	0.209913
VS	0.180587	0.126091
VS	0.00332042	0.171717
VS	0.245614	0.0187617
VS	0.0824524	0.102119
VS	0.191055	0.0932244
VS	0.115884	0.0388889
VS	0.107738	0.0110906
VS	0.144479	0.0597572
VS	0.0721501	0.0256645
VS	0.171535	0.0854853
VS	0.0419355	0.0707889
VS	0.0586854	0.226491
VS	0.123744	0.11897
VS	0.117538	0.0501792
VS	0.118139	0.030141
VS	0.0720627	0.00201816
VS	0.028	0.12356
VS	0.0773109	0.0504732
VS	0.154812	0.0325604
VS	0.0389027	0.0147856
VS	0.0945709	0.0231405
VS	0.105263	0.19237
VS	0.0887538	0.133623
VS	0.120858	0.0254083
VS	0.0975897	0.011274
VS	0.160835	0.037037
VS	0.0239808	0.0597926
VS	0.00402955	0.106308
VS	0.117497	0.190225
VS	0.0078329	0.183119
VS	0.0575916	0.185567
VS	0.0854701	0.143485
VS	0.13444	0.155909
VS	0.199845	0.279294
VS	0.0741935	0.35747
VS	0.102857	0.245772
VS	0.207426	0.171285
VS	0.0536756	0.307054
VS	0.0367861	0.644068
VS	0.028866	0.620506
VS	0.0840841	0.474153
VS	0.0145278	0.00481928
VS	0.0732394	0.0947075
VS	0.339956	0.289417
VS	0.894737	0.235294
VS	0.7173	0.268817
VS	0.0848485	0.578512
VS	0.018018	1.14829
VS	0.358974	1.48594
VS
VS	0.727273	1.47826
VS
VS
VS
VS
VS	2	0.0869565
VS	0.514286	1.03704
VS	1.38095	1.34177
VS	0.734177	0.876404
VS	0.35	0.396761
VS	0.561151	0.596491
VS	0.0942928	0.103704
VS	0.306931	0.48
VS	0.154386	0.258278
VS	0.0913108	0.153846
VS	0.105793	0.138614
VS	0.0639053	0.192265
VS	0.0428266	0.121274
VS	0.10766	0.140387
VS	0.0609636	0.0928433
VS	0.0647549	0.0912409
VS	0.00550964	0.0555058
VS	0.0490196	0.00672269
VS	0.0683371	0.0206513
VS	0.24	0.0989505
VS	0.100977	0.0365297
VS	0.00290698	0.0659649
VS	0.333817	0.0615385
VS	0.0111043	0.0194411
VS	0.289001	0.267682
VS	0.118665	0.163899
VS	0.220014	0.284147
VS	0.197109	0.269151
VS	0.128778	0.363636
VS	0.0604502	0.384266
VS	0.0399174	0.366042
VS	0.0517585	0.217365
VS	0.0297619	0.352209
VS	0.0503145	0.226545
VS	0.0252157	0.332773
VS	0.236826	0.14594
VS	0.085592	0.338636
VS	0.127226	0.333899
VS	0.0251142	0.227772
VS	0.0473506	0.332415
VS	0.0198947	0.166755
VS	0.0463415	0.21204
VS	0.108262	0.263598
VS	0.00818235	0.218766
VS	0.108475	0.0481172
VS	0.0276498	0.141219
VS	0.111262	0.261087
VS	0.100636	0.138322
VS	0.388579	0.0349022
VS	0.00289436	0.365032
VS	0.092148	0.0956881
VS	0.0212014	0.114347
VS	0.0608479	0.207265
VS	0.114421	0
VS	0.00171086	0.114776
VS	0.195797	0.118694
VS	0.275782	0.173769
VS	0.0522244	0.192149
VS	0.282747	0.206358
VS	0.207407	0.0272251
VS	0.173703	0.0273616
VS	0.0251572	0.114248
VS	0.026975	0.1167
VS	0.131332	0.122159
VS	0.027735	0.189684
VS	0.279809	0.226708
VS	0.0986133	0.0597484
VS	0.0112812	0.0492611
VS	0.36855	0.189251
VS	0.0746888	0.0825853
VS	0.258009	0.0763674
VS	0.0300429	0.012605
VS	0.110476	0.432815
VS	0.0335484	0.165308
VS	0.117647	0.749186
VS	0.327122	0.317365
VS	0.603053	0.169128
VS	0.0310078	0.789838
VS	0.532258	0.669492
VS	0.698039	0.29703
VS	0.112554	0.767677
VS	0.197183	1.03106

## Sheet: Fig.5
同等性の検定では、「母平均の差が実質的な差以下である」ことを示す検定
実質的に同等とみなす区間の上限と下限のそれぞれで、1回ずつ片側t検定を行う
	average similarity score of the manual segmentation by another operator	an acceptable noninferiority limit value (10% of average)	lower limit of the range of equivalence margins,	higher limit of the range of equivalence margins,	lower 95% confidence interval	higher 95% confidence interval
DSC	0.81221	0.081221	-0.081221	0.081221	-0.0809	-0.0475		-0.081221(lower δ)<-0.0809(lower 95% CI)			noninferiority
VS	0.20342	0.020342	-0.020342	0.020342	-0.0035	0.09083
Auto-segmentation	Significant difference	equivalence	noninferiority
DSC	〇	×	〇
VS	×	×	×
					equivalence-margin ratio
		equivalence-margin range	lower 95%CI	higher 95%CI	lower 95%CI	higher 95%CI
DSC(sign inversion)		0.081221	-0.0809	-0.0475	-0.996048	0.996048	-1.9921	0	-0.58482
volume similarity		0.020342	-0.0035	0.09083	-0.172058	4.46515	-12.5794	0	0.172058
DSC (sign inversion)		0.996048	-0.411224	0	-0.58482
Volume similarity		4.46515	-12.5794	0	0.172058
